# Supplementary material for: Oral Microbiome in Relation to Periodontitis Severity and Systemic Inflammation
Source: Int J Mol Sci. 2021 May 30;22(11):5876. doi: 10.3390/ijms22115876 (PMC8199296; doi:10.3390/ijms22115876)
Supplement: Supplementary file 1 [file ijms-22-05876-s001.zip]

Archive with 3 entries (3 files):
- Supplementary_Tables.xlsx
- FigureS1.pdf
- FigureS2.pdf
