# Supplementary material for: Oral Microbiome in Relation to Periodontitis Severity and Systemic Inflammation
Source: Int J Mol Sci. 2021 May 30;22(11):5876. doi: 10.3390/ijms22115876 (PMC8199296; doi:10.3390/ijms22115876)
Supplement: Supplementary file 1 [file ijms-22-05876-s001.zip › Supplementary_Tables.xlsx]

## Sheet: Table S1
SampleID	Raw Reads	Human_reads	Cleaned reads
D10P	23868050.0	5856173.0	14843510.0
D10S	15052211.0	1450519.0	11475506.0
D12P	18664619.0	2893738.0	13043657.0
D12S	17478463.0	2415107.0	12527817.0
D13P	21818313.0	4101537.0	14472632.0
D15P	16546896.0	1254107.0	12910026.0
D15S	20411669.0	7184905.0	9441174.0
D16P	22318191.0	4388322.0	14646980.0
D17P	19239152.0	2055916.0	14295330.0
D19P	18665481.0	3780159.0	12061089.0
D20P	20814661.0	5070701.0	12594757.0
D21P	21201544.0	2490931.0	15574572.0
D21S	23361504.0	9285550.0	10017729.0
D22S	23489794.0	3188255.0	16433078.0
D24P	17030452.0	4117224.0	10742157.0
D24S	19160807.0	3448776.0	12841469.0
D25S	19579810.0	5161159.0	11061932.0
D27P	20102084.0	2328457.0	14054630.0
D27S	18277383.0	2262295.0	12949143.0
D28P	23774839.0	6550680.0	14415721.0
D2P	17316493.0	2891001.0	12097088.0
D30P	17378761.0	6684894.0	8582729.0
D32P	19742325.0	1179369.0	16058390.0
D33P	18672510.0	2128090.0	14272861.0
D33S	17797398.0	4546379.0	11220002.0
D34P	26678520.0	15240964.0	8788531.0
D34S	28820941.0	4619761.0	21624173.0
D35P	20831157.0	7192184.0	11259554.0
D37S	16651790.0	7276989.0	7314386.0
D3P	17129134.0	3236658.0	11157441.0
D3S	21194559.0	2649676.0	15051977.0
D6P	19251548.0	3119139.0	13657794.0
D6S	18187634.0	1788491.0	14082228.0
D8P	18526723.0	1217235.0	14583831.0
D8S	18950818.0	7225580.0	8258382.0
D9P	16320810.0	4386204.0	9706329.0
D9S	16242654.0	1318284.0	12192659.0

## Sheet: Table S2
Group	Source	Mean	SD	Prevalence	Taxa
0	pocket	99.9587	0.0913543	1	k__Bacteria
0	saliva	98.2022	4.97899	1	k__Bacteria
1	pocket	99.9703	0.0985852	1	k__Bacteria
1	saliva	98.7994	1.95014	1	k__Bacteria
0	pocket	47.1852	20.7509	1	p__Actinobacteria
0	saliva	55.0565	28.4716	1	p__Actinobacteria
1	pocket	28.1199	20.8087	1	p__Actinobacteria
1	saliva	43.1732	25.9377	1	p__Actinobacteria
0	pocket	47.1852	20.7509	1	c__Actinobacteria
0	saliva	55.0565	28.4716	1	c__Actinobacteria
1	pocket	28.1199	20.8087	1	c__Actinobacteria
1	saliva	43.1732	25.9377	1	c__Actinobacteria
0	pocket	45.6963	21.316	1	o__Actinomycetales
0	saliva	53.8204	28.721	1	o__Actinomycetales
1	pocket	27.1321	21.5858	1	o__Actinomycetales
1	saliva	42.5261	26.3515	1	o__Actinomycetales
0	pocket	15.8079	9.93023	1	f__Actinomycetaceae
0	saliva	22.908	22.7572	1	f__Actinomycetaceae
1	pocket	10.5724	9.17785	1	f__Actinomycetaceae
1	saliva	22.7309	27.5691	1	f__Actinomycetaceae
0	pocket	2.42272	2.04554	0.818182	g__Actinobaculum
0	saliva	0	0	0	g__Actinobaculum
1	pocket	3.4376	8.60109	0.454545	g__Actinobaculum
1	saliva	0	0	0	g__Actinobaculum
0	pocket	2.42272	2.04554	0.818182	s__Actinobaculum_sp_oral_taxon_183
0	saliva	0	0	0	s__Actinobaculum_sp_oral_taxon_183
1	pocket	3.37053	8.62708	0.363636	s__Actinobaculum_sp_oral_taxon_183
1	saliva	0	0	0	s__Actinobaculum_sp_oral_taxon_183
0	pocket	2.42272	2.04554	0.818182	t__GCF_000466165
0	saliva	0	0	0	t__GCF_000466165
1	pocket	3.37053	8.62708	0.363636	t__GCF_000466165
1	saliva	0	0	0	t__GCF_000466165
0	pocket	0	0	0	s__Actinobaculum_unclassified
0	saliva	0	0	0	s__Actinobaculum_unclassified
1	pocket	0.0670718	0.222452	0.0909091	s__Actinobaculum_unclassified
1	saliva	0	0	0	s__Actinobaculum_unclassified
0	pocket	13.3851	9.06201	1	g__Actinomyces
0	saliva	22.908	22.7572	1	g__Actinomyces
1	pocket	7.13478	6.38884	1	g__Actinomyces
1	saliva	22.7309	27.5691	1	g__Actinomyces
0	pocket	0	0	0	s__Actinomyces_cardiffensis
0	saliva	0	0	0	s__Actinomyces_cardiffensis
1	pocket	0.00813727	0.0269883	0.0909091	s__Actinomyces_cardiffensis
1	saliva	0	0	0	s__Actinomyces_cardiffensis
0	pocket	0	0	0	t__GCF_000364865
0	saliva	0	0	0	t__GCF_000364865
1	pocket	0.00813727	0.0269883	0.0909091	t__GCF_000364865
1	saliva	0	0	0	t__GCF_000364865
0	pocket	0.0669409	0.0873813	0.636364	s__Actinomyces_georgiae
0	saliva	0	0	0	s__Actinomyces_georgiae
1	pocket	0.0112873	0.0262171	0.272727	s__Actinomyces_georgiae
1	saliva	0.00369286	0.00751715	0.285714	s__Actinomyces_georgiae
0	pocket	0.0669409	0.0873813	0.636364	t__GCF_000277685
0	saliva	0	0	0	t__GCF_000277685
1	pocket	0.0112873	0.0262171	0.272727	t__GCF_000277685
1	saliva	0.00369286	0.00751715	0.285714	t__GCF_000277685
0	pocket	0	0	0	s__Actinomyces_graevenitzii
0	saliva	3.87574	3.77396	1	s__Actinomyces_graevenitzii
1	pocket	0	0	0	s__Actinomyces_graevenitzii
1	saliva	1.08272	0.444905	1	s__Actinomyces_graevenitzii
0	pocket	0	0	0	t__Actinomyces_graevenitzii_unclassified
0	saliva	3.87574	3.77396	1	t__Actinomyces_graevenitzii_unclassified
1	pocket	0	0	0	t__Actinomyces_graevenitzii_unclassified
1	saliva	1.08272	0.444905	1	t__Actinomyces_graevenitzii_unclassified
0	pocket	2.55208	1.77917	0.909091	s__Actinomyces_johnsonii
0	saliva	0.447646	0.690738	0.875	s__Actinomyces_johnsonii
1	pocket	0.334711	0.391235	0.909091	s__Actinomyces_johnsonii
1	saliva	0.236384	0.511544	0.857143	s__Actinomyces_johnsonii
0	pocket	2.55208	1.77917	0.909091	t__Actinomyces_johnsonii_unclassified
0	saliva	0.447646	0.690738	0.875	t__Actinomyces_johnsonii_unclassified
1	pocket	0.334711	0.391235	0.909091	t__Actinomyces_johnsonii_unclassified
1	saliva	0.236384	0.511544	0.857143	t__Actinomyces_johnsonii_unclassified
0	pocket	2.16501	1.31106	1	s__Actinomyces_massiliensis
0	saliva	0.248002	0.297493	0.875	s__Actinomyces_massiliensis
1	pocket	1.22374	1.23569	1	s__Actinomyces_massiliensis
1	saliva	1.11186	2.08084	0.857143	s__Actinomyces_massiliensis
0	pocket	2.0403	1.28613	1	t__Actinomyces_massiliensis_unclassified
0	saliva	0.248002	0.297493	0.875	t__Actinomyces_massiliensis_unclassified
1	pocket	1.15961	1.21208	1	t__Actinomyces_massiliensis_unclassified
1	saliva	1.11186	2.08084	0.857143	t__Actinomyces_massiliensis_unclassified
0	pocket	0.124712	0.413622	0.0909091	t__GCF_000296275
0	saliva	0	0	0	t__GCF_000296275
1	pocket	0.0641327	0.212704	0.0909091	t__GCF_000296275
1	saliva	0	0	0	t__GCF_000296275
0	pocket	1.1832	1.80485	1	s__Actinomyces_naeslundii
0	saliva	0.116415	0.132941	0.875	s__Actinomyces_naeslundii
1	pocket	0.739176	0.971662	0.909091	s__Actinomyces_naeslundii
1	saliva	0.147291	0.13769	0.857143	s__Actinomyces_naeslundii
0	pocket	1.1832	1.80485	1	t__GCF_000285995
0	saliva	0.116415	0.132941	0.875	t__GCF_000285995
1	pocket	0.739176	0.971662	0.909091	t__GCF_000285995
1	saliva	0.147291	0.13769	0.857143	t__GCF_000285995
0	pocket	0.154544	0.29745	0.545455	s__Actinomyces_odontolyticus
0	saliva	3.50893	5.8153	1	s__Actinomyces_odontolyticus
1	pocket	0.0477945	0.11225	0.454545	s__Actinomyces_odontolyticus
1	saliva	4.74582	10.793	1	s__Actinomyces_odontolyticus
0	pocket	0.154544	0.29745	0.545455	t__Actinomyces_odontolyticus_unclassified
0	saliva	3.50893	5.8153	1	t__Actinomyces_odontolyticus_unclassified
1	pocket	0.0477945	0.11225	0.454545	t__Actinomyces_odontolyticus_unclassified
1	saliva	4.74582	10.793	1	t__Actinomyces_odontolyticus_unclassified
0	pocket	1.87238	1.79864	1	s__Actinomyces_oris
0	saliva	0.632245	0.553217	1	s__Actinomyces_oris
1	pocket	1.70559	1.70059	1	s__Actinomyces_oris
1	saliva	2.44637	5.13425	0.857143	s__Actinomyces_oris
0	pocket	1.87238	1.79864	1	t__GCF_000180155
0	saliva	0.632245	0.553217	1	t__GCF_000180155
1	pocket	1.70559	1.70059	1	t__GCF_000180155
1	saliva	2.44637	5.13425	0.857143	t__GCF_000180155
0	pocket	0	0	0	s__Actinomyces_sp_HPA0247
0	saliva	5.88908	16.6568	0.125	s__Actinomyces_sp_HPA0247
1	pocket	0	0	0	s__Actinomyces_sp_HPA0247
1	saliva	1.31816	3.48752	0.142857	s__Actinomyces_sp_HPA0247
0	pocket	0	0	0	t__GCF_000411415
0	saliva	5.88908	16.6568	0.125	t__GCF_000411415
1	pocket	0	0	0	t__GCF_000411415
1	saliva	1.31816	3.48752	0.142857	t__GCF_000411415
0	pocket	0	0	0	s__Actinomyces_sp_ICM39
0	saliva	0.703453	1.98966	0.125	s__Actinomyces_sp_ICM39
1	pocket	0	0	0	s__Actinomyces_sp_ICM39
1	saliva	0	0	0	s__Actinomyces_sp_ICM39
0	pocket	0	0	0	t__GCF_000282935
0	saliva	0.703453	1.98966	0.125	t__GCF_000282935
1	pocket	0	0	0	t__GCF_000282935
1	saliva	0	0	0	t__GCF_000282935
0	pocket	0	0	0	s__Actinomyces_sp_ICM47
0	saliva	6.99323	10.6601	0.75	s__Actinomyces_sp_ICM47
1	pocket	0	0	0	s__Actinomyces_sp_ICM47
1	saliva	9.81675	11.0532	1	s__Actinomyces_sp_ICM47
0	pocket	0	0	0	t__GCF_000278725
0	saliva	6.99323	10.6601	0.75	t__GCF_000278725
1	pocket	0	0	0	t__GCF_000278725
1	saliva	9.81675	11.0532	1	t__GCF_000278725
0	pocket	3.75005	6.15882	0.636364	s__Actinomyces_sp_oral_taxon_448
0	saliva	0	0	0	s__Actinomyces_sp_oral_taxon_448
1	pocket	0.627187	1.68727	0.181818	s__Actinomyces_sp_oral_taxon_448
1	saliva	1.46948	3.88789	0.142857	s__Actinomyces_sp_oral_taxon_448
0	pocket	3.75005	6.15882	0.636364	t__GCF_000220835
0	saliva	0	0	0	t__GCF_000220835
1	pocket	0.627187	1.68727	0.181818	t__GCF_000220835
1	saliva	1.46948	3.88789	0.142857	t__GCF_000220835
0	pocket	0.834044	1.33767	0.363636	s__Actinomyces_sp_oral_taxon_848
0	saliva	0	0	0	s__Actinomyces_sp_oral_taxon_848
1	pocket	0.226754	0.752057	0.0909091	s__Actinomyces_sp_oral_taxon_848
1	saliva	0	0	0	s__Actinomyces_sp_oral_taxon_848
0	pocket	0.834044	1.33767	0.363636	t__GCF_000162895
0	saliva	0	0	0	t__GCF_000162895
1	pocket	0.226754	0.752057	0.0909091	t__GCF_000162895
1	saliva	0	0	0	t__GCF_000162895
0	pocket	0.0666755	0.153621	0.181818	s__Actinomyces_timonensis
0	saliva	0.00647625	0.0183176	0.125	s__Actinomyces_timonensis
1	pocket	0.133021	0.275062	0.363636	s__Actinomyces_timonensis
1	saliva	0.000532857	0.00140981	0.142857	s__Actinomyces_timonensis
0	pocket	0.0666755	0.153621	0.181818	t__GCF_000295095
0	saliva	0.00647625	0.0183176	0.125	t__GCF_000295095
1	pocket	0.133021	0.275062	0.363636	t__GCF_000295095
1	saliva	0.000532857	0.00140981	0.142857	t__GCF_000295095
0	pocket	0.740215	0.608853	1	s__Actinomyces_viscosus
0	saliva	0.486737	0.29384	1	s__Actinomyces_viscosus
1	pocket	2.07738	4.24794	1	s__Actinomyces_viscosus
1	saliva	0.351883	0.340955	1	s__Actinomyces_viscosus
0	pocket	0.740215	0.608853	1	t__GCF_000175315
0	saliva	0.486737	0.29384	1	t__GCF_000175315
1	pocket	2.07738	4.24794	1	t__GCF_000175315
1	saliva	0.351883	0.340955	1	t__GCF_000175315
0	pocket	0	0	0	f__Brevibacteriaceae
0	saliva	0	0	0	f__Brevibacteriaceae
1	pocket	0	0	0	f__Brevibacteriaceae
1	saliva	0.0187714	0.0496645	0.142857	f__Brevibacteriaceae
0	pocket	0	0	0	g__Brevibacterium
0	saliva	0	0	0	g__Brevibacterium
1	pocket	0	0	0	g__Brevibacterium
1	saliva	0.0187714	0.0496645	0.142857	g__Brevibacterium
0	pocket	0	0	0	s__Brevibacterium_unclassified
0	saliva	0	0	0	s__Brevibacterium_unclassified
1	pocket	0	0	0	s__Brevibacterium_unclassified
1	saliva	0.0187714	0.0496645	0.142857	s__Brevibacterium_unclassified
0	pocket	16.9527	10.9749	1	f__Corynebacteriaceae
0	saliva	0.815244	0.546447	1	f__Corynebacteriaceae
1	pocket	6.82233	9.26819	1	f__Corynebacteriaceae
1	saliva	2.24513	2.25721	0.857143	f__Corynebacteriaceae
0	pocket	16.9527	10.9749	1	g__Corynebacterium
0	saliva	0.815244	0.546447	1	g__Corynebacterium
1	pocket	6.82233	9.26819	1	g__Corynebacterium
1	saliva	2.24513	2.25721	0.857143	g__Corynebacterium
0	pocket	0.588124	0.718749	0.909091	s__Corynebacterium_durum
0	saliva	0.356075	0.384711	0.625	s__Corynebacterium_durum
1	pocket	1.03697	1.40221	0.818182	s__Corynebacterium_durum
1	saliva	0.29221	0.296306	0.714286	s__Corynebacterium_durum
0	pocket	0.588124	0.718749	0.909091	t__GCF_000318135
0	saliva	0.356075	0.384711	0.625	t__GCF_000318135
1	pocket	1.03697	1.40221	0.818182	t__GCF_000318135
1	saliva	0.29221	0.296306	0.714286	t__GCF_000318135
0	pocket	16.3646	11.0597	1	s__Corynebacterium_matruchotii
0	saliva	0.459169	0.418872	1	s__Corynebacterium_matruchotii
1	pocket	5.78536	8.6113	0.909091	s__Corynebacterium_matruchotii
1	saliva	1.95292	2.02158	0.857143	s__Corynebacterium_matruchotii
0	pocket	16.3646	11.0597	1	t__Corynebacterium_matruchotii_unclassified
0	saliva	0.459169	0.418872	1	t__Corynebacterium_matruchotii_unclassified
1	pocket	5.78536	8.6113	0.909091	t__Corynebacterium_matruchotii_unclassified
1	saliva	1.95292	2.02158	0.857143	t__Corynebacterium_matruchotii_unclassified
0	pocket	0.0394009	0.0765553	0.363636	f__Dermatophilaceae
0	saliva	0	0	0	f__Dermatophilaceae
1	pocket	0.0462655	0.153445	0.0909091	f__Dermatophilaceae
1	saliva	0	0	0	f__Dermatophilaceae
0	pocket	0.0394009	0.0765553	0.363636	g__Dermatophilaceae_unclassified
0	saliva	0	0	0	g__Dermatophilaceae_unclassified
1	pocket	0.0462655	0.153445	0.0909091	g__Dermatophilaceae_unclassified
1	saliva	0	0	0	g__Dermatophilaceae_unclassified
0	pocket	12.0141	10.3029	1	f__Micrococcaceae
0	saliva	30.0451	16.3543	1	f__Micrococcaceae
1	pocket	8.66478	11.8161	1	f__Micrococcaceae
1	saliva	17.2663	10.0679	1	f__Micrococcaceae
0	pocket	0	0	0	g__Kocuria
0	saliva	0	0	0	g__Kocuria
1	pocket	0	0	0	g__Kocuria
1	saliva	0.0469271	0.124158	0.142857	g__Kocuria
0	pocket	0	0	0	s__Kocuria_rhizophila
0	saliva	0	0	0	s__Kocuria_rhizophila
1	pocket	0	0	0	s__Kocuria_rhizophila
1	saliva	0.0469271	0.124158	0.142857	s__Kocuria_rhizophila
0	pocket	0	0	0	t__Kocuria_rhizophila_unclassified
0	saliva	0	0	0	t__Kocuria_rhizophila_unclassified
1	pocket	0	0	0	t__Kocuria_rhizophila_unclassified
1	saliva	0.0469271	0.124158	0.142857	t__Kocuria_rhizophila_unclassified
0	pocket	0	0	0	g__Micrococcus
0	saliva	0	0	0	g__Micrococcus
1	pocket	0	0	0	g__Micrococcus
1	saliva	0.384433	1.01711	0.142857	g__Micrococcus
0	pocket	0	0	0	s__Micrococcus_luteus
0	saliva	0	0	0	s__Micrococcus_luteus
1	pocket	0	0	0	s__Micrococcus_luteus
1	saliva	0.384433	1.01711	0.142857	s__Micrococcus_luteus
0	pocket	0	0	0	t__Micrococcus_luteus_unclassified
0	saliva	0	0	0	t__Micrococcus_luteus_unclassified
1	pocket	0	0	0	t__Micrococcus_luteus_unclassified
1	saliva	0.384433	1.01711	0.142857	t__Micrococcus_luteus_unclassified
0	pocket	12.0141	10.3029	1	g__Rothia
0	saliva	30.0451	16.3543	1	g__Rothia
1	pocket	8.66478	11.8161	1	g__Rothia
1	saliva	16.8349	10.5793	1	g__Rothia
0	pocket	1.33656	1.81655	0.818182	s__Rothia_aeria
0	saliva	0.54892	0.861341	0.75	s__Rothia_aeria
1	pocket	0.504001	0.559555	0.727273	s__Rothia_aeria
1	saliva	2.21115	3.58438	0.857143	s__Rothia_aeria
0	pocket	1.33656	1.81655	0.818182	t__Rothia_aeria_unclassified
0	saliva	0.54892	0.861341	0.75	t__Rothia_aeria_unclassified
1	pocket	0.504001	0.559555	0.727273	t__Rothia_aeria_unclassified
1	saliva	2.21115	3.58438	0.857143	t__Rothia_aeria_unclassified
0	pocket	10.6564	10.0684	1	s__Rothia_dentocariosa
0	saliva	10.4394	7.71511	1	s__Rothia_dentocariosa
1	pocket	8.11073	11.5704	1	s__Rothia_dentocariosa
1	saliva	5.91684	4.35749	1	s__Rothia_dentocariosa
0	pocket	0	0	0	t__GCF_000143585
0	saliva	0	0	0	t__GCF_000143585
1	pocket	0.103292	0.34258	0.0909091	t__GCF_000143585
1	saliva	0.345823	0.914961	0.142857	t__GCF_000143585
0	pocket	10.6564	10.0684	1	t__Rothia_dentocariosa_unclassified
0	saliva	10.4394	7.71511	1	t__Rothia_dentocariosa_unclassified
1	pocket	8.00744	11.6251	1	t__Rothia_dentocariosa_unclassified
1	saliva	5.57102	4.50996	1	t__Rothia_dentocariosa_unclassified
0	pocket	0.0211391	0.0287543	0.454545	s__Rothia_mucilaginosa
0	saliva	19.0568	13.431	1	s__Rothia_mucilaginosa
1	pocket	0.0500455	0.108975	0.636364	s__Rothia_mucilaginosa
1	saliva	8.7069	4.10128	1	s__Rothia_mucilaginosa
0	pocket	0.0211391	0.0287543	0.454545	t__Rothia_mucilaginosa_unclassified
0	saliva	19.0568	13.431	1	t__Rothia_mucilaginosa_unclassified
1	pocket	0.0500455	0.108975	0.636364	t__Rothia_mucilaginosa_unclassified
1	saliva	8.7069	4.10128	1	t__Rothia_mucilaginosa_unclassified
0	pocket	0.882208	0.783766	1	f__Propionibacteriaceae
0	saliva	0.0520925	0.0637114	0.75	f__Propionibacteriaceae
1	pocket	1.0263	1.60862	1	f__Propionibacteriaceae
1	saliva	0.265	0.301034	1	f__Propionibacteriaceae
0	pocket	0	0	0	g__Propionibacteriaceae_unclassified
0	saliva	0.0233425	0.0660226	0.125	g__Propionibacteriaceae_unclassified
1	pocket	0.00571182	0.018944	0.0909091	g__Propionibacteriaceae_unclassified
1	saliva	0.00176143	0.0046603	0.142857	g__Propionibacteriaceae_unclassified
0	pocket	0.882208	0.783766	1	g__Propionibacterium
0	saliva	0.02875	0.0351298	0.625	g__Propionibacterium
1	pocket	1.02059	1.61228	1	g__Propionibacterium
1	saliva	0.263239	0.302416	1	g__Propionibacterium
0	pocket	0	0	0	s__Propionibacterium_acnes
0	saliva	0.011195	0.0249211	0.25	s__Propionibacterium_acnes
1	pocket	0	0	0	s__Propionibacterium_acnes
1	saliva	0.0193686	0.0346619	0.285714	s__Propionibacterium_acnes
0	pocket	0	0	0	t__Propionibacterium_acnes_unclassified
0	saliva	0.011195	0.0249211	0.25	t__Propionibacterium_acnes_unclassified
1	pocket	0	0	0	t__Propionibacterium_acnes_unclassified
1	saliva	0.0193686	0.0346619	0.285714	t__Propionibacterium_acnes_unclassified
0	pocket	0	0	0	s__Propionibacterium_freudenreichii
0	saliva	0	0	0	s__Propionibacterium_freudenreichii
1	pocket	0	0	0	s__Propionibacterium_freudenreichii
1	saliva	0.000987143	0.00261173	0.142857	s__Propionibacterium_freudenreichii
0	pocket	0	0	0	t__GCF_000091725
0	saliva	0	0	0	t__GCF_000091725
1	pocket	0	0	0	t__GCF_000091725
1	saliva	0.000987143	0.00261173	0.142857	t__GCF_000091725
0	pocket	0.778235	0.641861	1	s__Propionibacterium_propionicum
0	saliva	0.017555	0.0325921	0.375	s__Propionibacterium_propionicum
1	pocket	1.02059	1.61228	1	s__Propionibacterium_propionicum
1	saliva	0.242884	0.31219	1	s__Propionibacterium_propionicum
0	pocket	0.778235	0.641861	1	t__GCF_000277715
0	saliva	0.017555	0.0325921	0.375	t__GCF_000277715
1	pocket	1.02059	1.61228	1	t__GCF_000277715
1	saliva	0.242884	0.31219	1	t__GCF_000277715
0	pocket	0.103973	0.344839	0.0909091	s__Propionibacterium_sp_oral_taxon_192
0	saliva	0	0	0	s__Propionibacterium_sp_oral_taxon_192
1	pocket	0	0	0	s__Propionibacterium_sp_oral_taxon_192
1	saliva	0	0	0	s__Propionibacterium_sp_oral_taxon_192
0	pocket	0.103973	0.344839	0.0909091	t__GCF_000413315
0	saliva	0	0	0	t__GCF_000413315
1	pocket	0	0	0	t__GCF_000413315
1	saliva	0	0	0	t__GCF_000413315
0	pocket	0.836676	2.26549	0.545455	o__Bifidobacteriales
0	saliva	0.361836	0.507157	1	o__Bifidobacteriales
1	pocket	0.0665473	0.159651	0.363636	o__Bifidobacteriales
1	saliva	0.0594186	0.0879056	0.571429	o__Bifidobacteriales
0	pocket	0.836676	2.26549	0.545455	f__Bifidobacteriaceae
0	saliva	0.361836	0.507157	1	f__Bifidobacteriaceae
1	pocket	0.0665473	0.159651	0.363636	f__Bifidobacteriaceae
1	saliva	0.0594186	0.0879056	0.571429	f__Bifidobacteriaceae
0	pocket	0	0	0	g__Alloscardovia
0	saliva	0.000315	0.000890955	0.125	g__Alloscardovia
1	pocket	0	0	0	g__Alloscardovia
1	saliva	0.0112557	0.0297798	0.142857	g__Alloscardovia
0	pocket	0	0	0	s__Alloscardovia_omnicolens
0	saliva	0.000315	0.000890955	0.125	s__Alloscardovia_omnicolens
1	pocket	0	0	0	s__Alloscardovia_omnicolens
1	saliva	0.0112557	0.0297798	0.142857	s__Alloscardovia_omnicolens
0	pocket	0	0	0	t__Alloscardovia_omnicolens_unclassified
0	saliva	0.000315	0.000890955	0.125	t__Alloscardovia_omnicolens_unclassified
1	pocket	0	0	0	t__Alloscardovia_omnicolens_unclassified
1	saliva	0.0112557	0.0297798	0.142857	t__Alloscardovia_omnicolens_unclassified
0	pocket	0.0492745	0.137219	0.363636	g__Bifidobacterium
0	saliva	0.235932	0.477312	0.5	g__Bifidobacterium
1	pocket	0.0139691	0.0364677	0.181818	g__Bifidobacterium
1	saliva	0.00974143	0.0187118	0.428571	g__Bifidobacterium
0	pocket	0.0482691	0.137567	0.272727	s__Bifidobacterium_dentium
0	saliva	0.002325	0.00657609	0.125	s__Bifidobacterium_dentium
1	pocket	0.0139691	0.0364677	0.181818	s__Bifidobacterium_dentium
1	saliva	0	0	0	s__Bifidobacterium_dentium
0	pocket	0.0482691	0.137567	0.272727	t__Bifidobacterium_dentium_unclassified
0	saliva	0.002325	0.00657609	0.125	t__Bifidobacterium_dentium_unclassified
1	pocket	0.0139691	0.0364677	0.181818	t__Bifidobacterium_dentium_unclassified
1	saliva	0	0	0	t__Bifidobacterium_dentium_unclassified
0	pocket	0.00100545	0.00333472	0.0909091	s__Bifidobacterium_longum
0	saliva	0.233609	0.476638	0.5	s__Bifidobacterium_longum
1	pocket	0	0	0	s__Bifidobacterium_longum
1	saliva	0.00974143	0.0187118	0.428571	s__Bifidobacterium_longum
0	pocket	0.00100545	0.00333472	0.0909091	t__Bifidobacterium_longum_unclassified
0	saliva	0.233609	0.476638	0.5	t__Bifidobacterium_longum_unclassified
1	pocket	0	0	0	t__Bifidobacterium_longum_unclassified
1	saliva	0.00974143	0.0187118	0.428571	t__Bifidobacterium_longum_unclassified
0	pocket	0.0316855	0.104724	0.181818	g__Parascardovia
0	saliva	0.0695787	0.194053	0.25	g__Parascardovia
1	pocket	0	0	0	g__Parascardovia
1	saliva	0	0	0	g__Parascardovia
0	pocket	0.0316855	0.104724	0.181818	s__Parascardovia_denticolens
0	saliva	0.0695787	0.194053	0.25	s__Parascardovia_denticolens
1	pocket	0	0	0	s__Parascardovia_denticolens
1	saliva	0	0	0	s__Parascardovia_denticolens
0	pocket	0.0316855	0.104724	0.181818	t__Parascardovia_denticolens_unclassified
0	saliva	0.0695787	0.194053	0.25	t__Parascardovia_denticolens_unclassified
1	pocket	0	0	0	t__Parascardovia_denticolens_unclassified
1	saliva	0	0	0	t__Parascardovia_denticolens_unclassified
0	pocket	0.755717	2.1408	0.363636	g__Scardovia
0	saliva	0.0560112	0.116057	0.625	g__Scardovia
1	pocket	0.0525782	0.156742	0.272727	g__Scardovia
1	saliva	0.0384229	0.0873249	0.428571	g__Scardovia
0	pocket	0.00576636	0.0191249	0.0909091	s__Scardovia_unclassified
0	saliva	0.00068125	0.00192687	0.125	s__Scardovia_unclassified
1	pocket	0	0	0	s__Scardovia_unclassified
1	saliva	0.00130857	0.00346215	0.142857	s__Scardovia_unclassified
0	pocket	0.749951	2.1401	0.363636	s__Scardovia_wiggsiae
0	saliva	0.0553287	0.114187	0.625	s__Scardovia_wiggsiae
1	pocket	0.0525782	0.156742	0.272727	s__Scardovia_wiggsiae
1	saliva	0.0371143	0.0876701	0.428571	s__Scardovia_wiggsiae
0	pocket	0.749951	2.1401	0.363636	t__Scardovia_wiggsiae_unclassified
0	saliva	0.0553287	0.114187	0.625	t__Scardovia_wiggsiae_unclassified
1	pocket	0.0525782	0.156742	0.272727	t__Scardovia_wiggsiae_unclassified
1	saliva	0.0371143	0.0876701	0.428571	t__Scardovia_wiggsiae_unclassified
0	pocket	0.652237	0.977789	1	o__Coriobacteriales
0	saliva	0.874246	0.681859	1	o__Coriobacteriales
1	pocket	0.921301	2.13021	0.818182	o__Coriobacteriales
1	saliva	0.587657	0.467604	1	o__Coriobacteriales
0	pocket	0.652237	0.977789	1	f__Coriobacteriaceae
0	saliva	0.874246	0.681859	1	f__Coriobacteriaceae
1	pocket	0.921301	2.13021	0.818182	f__Coriobacteriaceae
1	saliva	0.587657	0.467604	1	f__Coriobacteriaceae
0	pocket	0.245085	0.521403	0.545455	g__Atopobium
0	saliva	0.825993	0.627626	1	g__Atopobium
1	pocket	0.101136	0.268559	0.636364	g__Atopobium
1	saliva	0.552459	0.431606	1	g__Atopobium
0	pocket	0.110434	0.237144	0.454545	s__Atopobium_parvulum
0	saliva	0.765121	0.561075	1	s__Atopobium_parvulum
1	pocket	0.0079	0.0252963	0.181818	s__Atopobium_parvulum
1	saliva	0.492087	0.387889	1	s__Atopobium_parvulum
0	pocket	0.110434	0.237144	0.454545	t__GCF_000024225
0	saliva	0.765121	0.561075	1	t__GCF_000024225
1	pocket	0.0079	0.0252963	0.181818	t__GCF_000024225
1	saliva	0.492087	0.387889	1	t__GCF_000024225
0	pocket	0.134652	0.28608	0.363636	s__Atopobium_rimae
0	saliva	0.0608725	0.143918	0.5	s__Atopobium_rimae
1	pocket	0.0932355	0.243606	0.545455	s__Atopobium_rimae
1	saliva	0.06037	0.13853	0.285714	s__Atopobium_rimae
0	pocket	0.134652	0.28608	0.363636	t__GCF_000174015
0	saliva	0.0608725	0.143918	0.5	t__GCF_000174015
1	pocket	0.0932355	0.243606	0.545455	t__GCF_000174015
1	saliva	0.06037	0.13853	0.285714	t__GCF_000174015
0	pocket	0.04733	0.156976	0.0909091	g__Cryptobacterium
0	saliva	0.0252475	0.0559006	0.5	g__Cryptobacterium
1	pocket	0	0	0	g__Cryptobacterium
1	saliva	0.0131786	0.0348672	0.142857	g__Cryptobacterium
0	pocket	0.04733	0.156976	0.0909091	s__Cryptobacterium_curtum
0	saliva	0.0252475	0.0559006	0.5	s__Cryptobacterium_curtum
1	pocket	0	0	0	s__Cryptobacterium_curtum
1	saliva	0.0131786	0.0348672	0.142857	s__Cryptobacterium_curtum
0	pocket	0.04733	0.156976	0.0909091	t__GCF_000023845
0	saliva	0.0252475	0.0559006	0.5	t__GCF_000023845
1	pocket	0	0	0	t__GCF_000023845
1	saliva	0.0131786	0.0348672	0.142857	t__GCF_000023845
0	pocket	0.182849	0.280075	0.727273	g__Olsenella
0	saliva	0	0	0	g__Olsenella
1	pocket	0.709565	1.99153	0.636364	g__Olsenella
1	saliva	0.0189586	0.0275307	0.428571	g__Olsenella
0	pocket	0	0	0	s__Olsenella_profusa
0	saliva	0	0	0	s__Olsenella_profusa
1	pocket	0	0	0	s__Olsenella_profusa
1	saliva	0.0122014	0.0224001	0.285714	s__Olsenella_profusa
0	pocket	0	0	0	t__GCF_000468755
0	saliva	0	0	0	t__GCF_000468755
1	pocket	0	0	0	t__GCF_000468755
1	saliva	0.0122014	0.0224001	0.285714	t__GCF_000468755
0	pocket	0.11001	0.261205	0.363636	s__Olsenella_uli
0	saliva	0	0	0	s__Olsenella_uli
1	pocket	0.708675	1.99188	0.545455	s__Olsenella_uli
1	saliva	0.00563143	0.0098432	0.285714	s__Olsenella_uli
0	pocket	0.11001	0.261205	0.363636	t__GCF_000143845
0	saliva	0	0	0	t__GCF_000143845
1	pocket	0.708675	1.99188	0.545455	t__GCF_000143845
1	saliva	0.00563143	0.0098432	0.285714	t__GCF_000143845
0	pocket	0.07284	0.124221	0.636364	s__Olsenella_unclassified
0	saliva	0	0	0	s__Olsenella_unclassified
1	pocket	0.000889091	0.00294878	0.0909091	s__Olsenella_unclassified
1	saliva	0.00112429	0.00297458	0.142857	s__Olsenella_unclassified
0	pocket	0.176973	0.323829	0.545455	g__Slackia
0	saliva	0.0230062	0.0419435	0.375	g__Slackia
1	pocket	0.1106	0.146756	0.727273	g__Slackia
1	saliva	0.00306143	0.00561052	0.285714	g__Slackia
0	pocket	0.0343373	0.0616245	0.363636	s__Slackia_exigua
0	saliva	0	0	0	s__Slackia_exigua
1	pocket	0.0187045	0.0327543	0.272727	s__Slackia_exigua
1	saliva	0	0	0	s__Slackia_exigua
0	pocket	0.0343373	0.0616245	0.363636	t__GCF_000162875
0	saliva	0	0	0	t__GCF_000162875
1	pocket	0.0187045	0.0327543	0.272727	t__GCF_000162875
1	saliva	0	0	0	t__GCF_000162875
0	pocket	0.142637	0.262628	0.545455	s__Slackia_unclassified
0	saliva	0.0230062	0.0419435	0.375	s__Slackia_unclassified
1	pocket	0.0918955	0.114938	0.727273	s__Slackia_unclassified
1	saliva	0.00306143	0.00561052	0.285714	s__Slackia_unclassified
0	pocket	18.3619	11.412	1	p__Bacteroidetes
0	saliva	8.87651	6.17466	1	p__Bacteroidetes
1	pocket	27.0176	11.4847	1	p__Bacteroidetes
1	saliva	8.81781	5.34523	1	p__Bacteroidetes
0	pocket	3.26528	3.04062	0.909091	c__Bacteroidetes_noname
0	saliva	0.0709437	0.128575	0.375	c__Bacteroidetes_noname
1	pocket	5.52882	7.07776	0.909091	c__Bacteroidetes_noname
1	saliva	0.140183	0.25213	0.571429	c__Bacteroidetes_noname
0	pocket	3.26528	3.04062	0.909091	o__Bacteroidetes_noname
0	saliva	0.0709437	0.128575	0.375	o__Bacteroidetes_noname
1	pocket	5.52882	7.07776	0.909091	o__Bacteroidetes_noname
1	saliva	0.140183	0.25213	0.571429	o__Bacteroidetes_noname
0	pocket	3.26528	3.04062	0.909091	f__Bacteroidetes_noname
0	saliva	0.0709437	0.128575	0.375	f__Bacteroidetes_noname
1	pocket	5.52882	7.07776	0.909091	f__Bacteroidetes_noname
1	saliva	0.140183	0.25213	0.571429	f__Bacteroidetes_noname
0	pocket	3.26528	3.04062	0.909091	g__Bacteroidetes_noname
0	saliva	0.0709437	0.128575	0.375	g__Bacteroidetes_noname
1	pocket	5.52882	7.07776	0.909091	g__Bacteroidetes_noname
1	saliva	0.140183	0.25213	0.571429	g__Bacteroidetes_noname
0	pocket	0.0401491	0.113146	0.454545	s__Bacteroidetes_bacterium_oral_taxon_272
0	saliva	0	0	0	s__Bacteroidetes_bacterium_oral_taxon_272
1	pocket	0.00563	0.0169652	0.181818	s__Bacteroidetes_bacterium_oral_taxon_272
1	saliva	0	0	0	s__Bacteroidetes_bacterium_oral_taxon_272
0	pocket	0.0401491	0.113146	0.454545	t__GCF_000442105
0	saliva	0	0	0	t__GCF_000442105
1	pocket	0.00563	0.0169652	0.181818	t__GCF_000442105
1	saliva	0	0	0	t__GCF_000442105
0	pocket	3.22513	3.05814	0.909091	s__Bacteroidetes_oral_taxon_274
0	saliva	0.0709437	0.128575	0.375	s__Bacteroidetes_oral_taxon_274
1	pocket	5.52319	7.06296	0.909091	s__Bacteroidetes_oral_taxon_274
1	saliva	0.140183	0.25213	0.571429	s__Bacteroidetes_oral_taxon_274
0	pocket	3.22513	3.05814	0.909091	t__GCF_000163695
0	saliva	0.0709437	0.128575	0.375	t__GCF_000163695
1	pocket	5.52319	7.06296	0.909091	t__GCF_000163695
1	saliva	0.140183	0.25213	0.571429	t__GCF_000163695
0	pocket	11.4659	11.9588	1	c__Bacteroidia
0	saliva	8.45932	6.04083	1	c__Bacteroidia
1	pocket	19.3722	10.8543	1	c__Bacteroidia
1	saliva	7.29488	5.41702	1	c__Bacteroidia
0	pocket	11.4659	11.9588	1	o__Bacteroidales
0	saliva	8.45932	6.04083	1	o__Bacteroidales
1	pocket	19.3722	10.8543	1	o__Bacteroidales
1	saliva	7.29488	5.41702	1	o__Bacteroidales
0	pocket	6.1115	10.3748	0.818182	f__Porphyromonadaceae
0	saliva	1.83179	2.80281	0.75	f__Porphyromonadaceae
1	pocket	12.0733	8.17793	1	f__Porphyromonadaceae
1	saliva	1.53755	1.84658	1	f__Porphyromonadaceae
0	pocket	2.56324	4.81654	0.818182	g__Porphyromonas
0	saliva	1.70151	2.79374	0.75	g__Porphyromonas
1	pocket	5.10586	3.73456	1	g__Porphyromonas
1	saliva	1.34158	1.9275	0.857143	g__Porphyromonas
0	pocket	0.12255	0.2297	0.454545	s__Porphyromonas_catoniae
0	saliva	0.00723625	0.0110034	0.375	s__Porphyromonas_catoniae
1	pocket	0.0201082	0.0510297	0.272727	s__Porphyromonas_catoniae
1	saliva	0.0182429	0.0386513	0.285714	s__Porphyromonas_catoniae
0	pocket	0.12255	0.2297	0.454545	t__GCF_000318215
0	saliva	0.00723625	0.0110034	0.375	t__GCF_000318215
1	pocket	0.0201082	0.0510297	0.272727	t__GCF_000318215
1	saliva	0.0182429	0.0386513	0.285714	t__GCF_000318215
0	pocket	0.54605	0.888383	0.545455	s__Porphyromonas_endodontalis
0	saliva	0.261408	0.525515	0.375	s__Porphyromonas_endodontalis
1	pocket	2.84181	3.11812	0.909091	s__Porphyromonas_endodontalis
1	saliva	0.102604	0.119269	0.571429	s__Porphyromonas_endodontalis
0	pocket	0.54605	0.888383	0.545455	t__GCF_000174815
0	saliva	0.261408	0.525515	0.375	t__GCF_000174815
1	pocket	2.84181	3.11812	0.909091	t__GCF_000174815
1	saliva	0.102604	0.119269	0.571429	t__GCF_000174815
0	pocket	1.49263	4.79511	0.181818	s__Porphyromonas_gingivalis
0	saliva	0	0	0	s__Porphyromonas_gingivalis
1	pocket	1.71453	3.74602	0.363636	s__Porphyromonas_gingivalis
1	saliva	0.111129	0.281942	0.285714	s__Porphyromonas_gingivalis
0	pocket	1.49263	4.79511	0.181818	t__Porphyromonas_gingivalis_unclassified
0	saliva	0	0	0	t__Porphyromonas_gingivalis_unclassified
1	pocket	1.71453	3.74602	0.363636	t__Porphyromonas_gingivalis_unclassified
1	saliva	0.111129	0.281942	0.285714	t__Porphyromonas_gingivalis_unclassified
0	pocket	0.0685009	0.227192	0.0909091	s__Porphyromonas_sp_oral_taxon_278
0	saliva	0	0	0	s__Porphyromonas_sp_oral_taxon_278
1	pocket	0.286412	0.949921	0.0909091	s__Porphyromonas_sp_oral_taxon_278
1	saliva	0	0	0	s__Porphyromonas_sp_oral_taxon_278
0	pocket	0.0685009	0.227192	0.0909091	t__GCF_000467855
0	saliva	0	0	0	t__GCF_000467855
1	pocket	0.286412	0.949921	0.0909091	t__GCF_000467855
1	saliva	0	0	0	t__GCF_000467855
0	pocket	0.333511	0.561918	0.363636	s__Porphyromonas_sp_oral_taxon_279
0	saliva	1.43287	2.86417	0.5	s__Porphyromonas_sp_oral_taxon_279
1	pocket	0.243005	0.698398	0.181818	s__Porphyromonas_sp_oral_taxon_279
1	saliva	1.1096	2.03951	0.285714	s__Porphyromonas_sp_oral_taxon_279
0	pocket	0.333511	0.561918	0.363636	t__GCF_000292995
0	saliva	1.43287	2.86417	0.5	t__GCF_000292995
1	pocket	0.243005	0.698398	0.181818	t__GCF_000292995
1	saliva	1.1096	2.03951	0.285714	t__GCF_000292995
0	pocket	3.54825	6.13047	0.818182	g__Tannerella
0	saliva	0.130277	0.342782	0.375	g__Tannerella
1	pocket	6.96745	5.0132	1	g__Tannerella
1	saliva	0.195974	0.208321	0.714286	g__Tannerella
0	pocket	3.54825	6.13047	0.818182	s__Tannerella_forsythia
0	saliva	0.130277	0.342782	0.375	s__Tannerella_forsythia
1	pocket	6.96745	5.0132	1	s__Tannerella_forsythia
1	saliva	0.195974	0.208321	0.714286	s__Tannerella_forsythia
0	pocket	3.54825	6.13047	0.818182	t__GCF_000238215
0	saliva	0.130277	0.342782	0.375	t__GCF_000238215
1	pocket	6.96745	5.0132	1	t__GCF_000238215
1	saliva	0.195974	0.208321	0.714286	t__GCF_000238215
0	pocket	5.35442	5.1475	1	f__Prevotellaceae
0	saliva	6.62753	5.92049	1	f__Prevotellaceae
1	pocket	7.29888	5.22602	1	f__Prevotellaceae
1	saliva	5.75732	5.79561	1	f__Prevotellaceae
0	pocket	0.589244	0.894596	0.818182	g__Alloprevotella
0	saliva	0.610511	0.437314	1	g__Alloprevotella
1	pocket	1.22103	0.981159	0.909091	g__Alloprevotella
1	saliva	0.185933	0.232895	0.714286	g__Alloprevotella
0	pocket	0.0191591	0.0326844	0.363636	s__Alloprevotella_rava
0	saliva	0.267556	0.334085	0.75	s__Alloprevotella_rava
1	pocket	0.0326191	0.0495223	0.454545	s__Alloprevotella_rava
1	saliva	0.00653	0.00933168	0.428571	s__Alloprevotella_rava
0	pocket	0.0191591	0.0326844	0.363636	t__GCF_000234115
0	saliva	0.267556	0.334085	0.75	t__GCF_000234115
1	pocket	0.0326191	0.0495223	0.454545	t__GCF_000234115
1	saliva	0.00653	0.00933168	0.428571	t__GCF_000234115
0	pocket	0.567467	0.871078	0.636364	s__Alloprevotella_tannerae
0	saliva	0.198212	0.242968	0.625	s__Alloprevotella_tannerae
1	pocket	1.1809	0.986884	0.818182	s__Alloprevotella_tannerae
1	saliva	0.161091	0.24125	0.714286	s__Alloprevotella_tannerae
0	pocket	0.567467	0.871078	0.636364	t__GCF_000159995
0	saliva	0.198212	0.242968	0.625	t__GCF_000159995
1	pocket	1.1809	0.986884	0.818182	t__GCF_000159995
1	saliva	0.161091	0.24125	0.714286	t__GCF_000159995
0	pocket	0.00261909	0.00585538	0.181818	s__Alloprevotella_unclassified
0	saliva	0.144742	0.338267	0.25	s__Alloprevotella_unclassified
1	pocket	0.00751	0.0249079	0.0909091	s__Alloprevotella_unclassified
1	saliva	0.0183114	0.0484475	0.142857	s__Alloprevotella_unclassified
0	pocket	4.76518	4.30932	1	g__Prevotella
0	saliva	6.01702	5.78315	1	g__Prevotella
1	pocket	6.07785	5.06227	1	g__Prevotella
1	saliva	5.57138	5.62964	1	g__Prevotella
0	pocket	0.308634	0.295039	0.818182	s__Candidatus_Prevotella_conceptionensis
0	saliva	0.00414	0.0104295	0.25	s__Candidatus_Prevotella_conceptionensis
1	pocket	0.101878	0.18629	0.454545	s__Candidatus_Prevotella_conceptionensis
1	saliva	0.0299243	0.0615562	0.428571	s__Candidatus_Prevotella_conceptionensis
0	pocket	0.308634	0.295039	0.818182	t__GCF_000312305
0	saliva	0.00414	0.0104295	0.25	t__GCF_000312305
1	pocket	0.101878	0.18629	0.454545	t__GCF_000312305
1	saliva	0.0299243	0.0615562	0.428571	t__GCF_000312305
0	pocket	0.0419464	0.12864	0.181818	s__Prevotella_baroniae
0	saliva	0.0386125	0.109213	0.125	s__Prevotella_baroniae
1	pocket	0.186974	0.410554	0.363636	s__Prevotella_baroniae
1	saliva	0	0	0	s__Prevotella_baroniae
0	pocket	0.0419464	0.12864	0.181818	t__GCF_000468635
0	saliva	0.0386125	0.109213	0.125	t__GCF_000468635
1	pocket	0.186974	0.410554	0.363636	t__GCF_000468635
1	saliva	0	0	0	t__GCF_000468635
0	pocket	0.0272873	0.0680783	0.272727	s__Prevotella_buccae
0	saliva	0.00036375	0.00102884	0.125	s__Prevotella_buccae
1	pocket	0.0214118	0.0410745	0.363636	s__Prevotella_buccae
1	saliva	0.00877714	0.021169	0.285714	s__Prevotella_buccae
0	pocket	0.0272873	0.0680783	0.272727	t__Prevotella_buccae_unclassified
0	saliva	0.00036375	0.00102884	0.125	t__Prevotella_buccae_unclassified
1	pocket	0.0214118	0.0410745	0.363636	t__Prevotella_buccae_unclassified
1	saliva	0.00877714	0.021169	0.285714	t__Prevotella_buccae_unclassified
0	pocket	0.0228491	0.0727669	0.181818	s__Prevotella_dentalis
0	saliva	0.00575375	0.0162741	0.125	s__Prevotella_dentalis
1	pocket	0.148463	0.403603	0.363636	s__Prevotella_dentalis
1	saliva	0.00762429	0.0167084	0.285714	s__Prevotella_dentalis
0	pocket	0.0228491	0.0727669	0.181818	t__Prevotella_dentalis_unclassified
0	saliva	0.00575375	0.0162741	0.125	t__Prevotella_dentalis_unclassified
1	pocket	0.148463	0.403603	0.363636	t__Prevotella_dentalis_unclassified
1	saliva	0.00762429	0.0167084	0.285714	t__Prevotella_dentalis_unclassified
0	pocket	0.489156	1.15864	0.545455	s__Prevotella_denticola
0	saliva	0.0800788	0.136867	0.75	s__Prevotella_denticola
1	pocket	0.489697	1.12337	0.545455	s__Prevotella_denticola
1	saliva	0.0740371	0.195884	0.142857	s__Prevotella_denticola
0	pocket	0.489156	1.15864	0.545455	t__Prevotella_denticola_unclassified
0	saliva	0.0800788	0.136867	0.75	t__Prevotella_denticola_unclassified
1	pocket	0.489697	1.12337	0.545455	t__Prevotella_denticola_unclassified
1	saliva	0.0740371	0.195884	0.142857	t__Prevotella_denticola_unclassified
0	pocket	0.00720455	0.0238948	0.0909091	s__Prevotella_histicola
0	saliva	1.32427	1.35778	0.75	s__Prevotella_histicola
1	pocket	0.000909091	0.00301511	0.0909091	s__Prevotella_histicola
1	saliva	1.94859	2.40134	1	s__Prevotella_histicola
0	pocket	0.00720455	0.0238948	0.0909091	t__GCF_000234055
0	saliva	1.32427	1.35778	0.75	t__GCF_000234055
1	pocket	0.000909091	0.00301511	0.0909091	t__GCF_000234055
1	saliva	1.94859	2.40134	1	t__GCF_000234055
0	pocket	0.42631	0.969975	0.454545	s__Prevotella_intermedia
0	saliva	0.0351337	0.0872082	0.25	s__Prevotella_intermedia
1	pocket	0.835202	1.68549	0.454545	s__Prevotella_intermedia
1	saliva	0.0332814	0.0607806	0.571429	s__Prevotella_intermedia
0	pocket	0.42631	0.969975	0.454545	t__GCF_000261025
0	saliva	0.0351337	0.0872082	0.25	t__GCF_000261025
1	pocket	0.835202	1.68549	0.454545	t__GCF_000261025
1	saliva	0.0332814	0.0607806	0.571429	t__GCF_000261025
0	pocket	0.119573	0.183767	0.545455	s__Prevotella_loescheii
0	saliva	0.00568375	0.0160761	0.125	s__Prevotella_loescheii
1	pocket	0.285125	0.652207	0.454545	s__Prevotella_loescheii
1	saliva	0.00461429	0.00848965	0.285714	s__Prevotella_loescheii
0	pocket	0.119573	0.183767	0.545455	t__GCF_000378085
0	saliva	0.00568375	0.0160761	0.125	t__GCF_000378085
1	pocket	0.285125	0.652207	0.454545	t__GCF_000378085
1	saliva	0.00461429	0.00848965	0.285714	t__GCF_000378085
0	pocket	0.120389	0.132898	0.818182	s__Prevotella_maculosa
0	saliva	0.0108662	0.0244035	0.25	s__Prevotella_maculosa
1	pocket	0.0676655	0.118022	0.636364	s__Prevotella_maculosa
1	saliva	0.0179129	0.0306985	0.285714	s__Prevotella_maculosa
0	pocket	0.120389	0.132898	0.818182	t__Prevotella_maculosa_unclassified
0	saliva	0.0108662	0.0244035	0.25	t__Prevotella_maculosa_unclassified
1	pocket	0.0676655	0.118022	0.636364	t__Prevotella_maculosa_unclassified
1	saliva	0.0179129	0.0306985	0.285714	t__Prevotella_maculosa_unclassified
0	pocket	0.0182782	0.0307014	0.363636	s__Prevotella_marshii
0	saliva	0	0	0	s__Prevotella_marshii
1	pocket	0.0326218	0.100768	0.181818	s__Prevotella_marshii
1	saliva	0	0	0	s__Prevotella_marshii
0	pocket	0.0182782	0.0307014	0.363636	t__GCF_000146675
0	saliva	0	0	0	t__GCF_000146675
1	pocket	0.0326218	0.100768	0.181818	t__GCF_000146675
1	saliva	0	0	0	t__GCF_000146675
0	pocket	0.0704855	0.100666	0.545455	s__Prevotella_melaninogenica
0	saliva	3.10703	3.3857	0.875	s__Prevotella_melaninogenica
1	pocket	0.0932927	0.23972	0.727273	s__Prevotella_melaninogenica
1	saliva	1.74235	1.96802	1	s__Prevotella_melaninogenica
0	pocket	0.0704855	0.100666	0.545455	t__Prevotella_melaninogenica_unclassified
0	saliva	3.10703	3.3857	0.875	t__Prevotella_melaninogenica_unclassified
1	pocket	0.0932927	0.23972	0.727273	t__Prevotella_melaninogenica_unclassified
1	saliva	1.74235	1.96802	1	t__Prevotella_melaninogenica_unclassified
0	pocket	0.0414436	0.092251	0.454545	s__Prevotella_micans
0	saliva	0	0	0	s__Prevotella_micans
1	pocket	0.0119936	0.0269817	0.181818	s__Prevotella_micans
1	saliva	0	0	0	s__Prevotella_micans
0	pocket	0.0414436	0.092251	0.454545	t__Prevotella_micans_unclassified
0	saliva	0	0	0	t__Prevotella_micans_unclassified
1	pocket	0.0119936	0.0269817	0.181818	t__Prevotella_micans_unclassified
1	saliva	0	0	0	t__Prevotella_micans_unclassified
0	pocket	0.0258745	0.0686985	0.181818	s__Prevotella_multiformis
0	saliva	0.0055775	0.0157756	0.125	s__Prevotella_multiformis
1	pocket	0.01488	0.0493514	0.0909091	s__Prevotella_multiformis
1	saliva	0	0	0	s__Prevotella_multiformis
0	pocket	0.0258745	0.0686985	0.181818	t__GCF_000191065
0	saliva	0.0055775	0.0157756	0.125	t__GCF_000191065
1	pocket	0.01488	0.0493514	0.0909091	t__GCF_000191065
1	saliva	0	0	0	t__GCF_000191065
0	pocket	0	0	0	s__Prevotella_multisaccharivorax
0	saliva	0	0	0	s__Prevotella_multisaccharivorax
1	pocket	0	0	0	s__Prevotella_multisaccharivorax
1	saliva	0.0367514	0.0972351	0.142857	s__Prevotella_multisaccharivorax
0	pocket	0	0	0	t__GCF_000218235
0	saliva	0	0	0	t__GCF_000218235
1	pocket	0	0	0	t__GCF_000218235
1	saliva	0.0367514	0.0972351	0.142857	t__GCF_000218235
0	pocket	0.00212	0.00673816	0.181818	s__Prevotella_nanceiensis
0	saliva	0.183424	0.417695	0.25	s__Prevotella_nanceiensis
1	pocket	0	0	0	s__Prevotella_nanceiensis
1	saliva	0.0774014	0.0780874	0.714286	s__Prevotella_nanceiensis
0	pocket	0.00212	0.00673816	0.181818	t__GCF_000379965
0	saliva	0.183424	0.417695	0.25	t__GCF_000379965
1	pocket	0	0	0	t__GCF_000379965
1	saliva	0.0774014	0.0780874	0.714286	t__GCF_000379965
0	pocket	0.98453	1.04469	0.818182	s__Prevotella_nigrescens
0	saliva	0.0367787	0.08226	0.375	s__Prevotella_nigrescens
1	pocket	1.93289	3.44655	0.909091	s__Prevotella_nigrescens
1	saliva	0.0507243	0.0868307	0.285714	s__Prevotella_nigrescens
0	pocket	0.98453	1.04469	0.818182	t__Prevotella_nigrescens_unclassified
0	saliva	0.0367787	0.08226	0.375	t__Prevotella_nigrescens_unclassified
1	pocket	1.93289	3.44655	0.909091	t__Prevotella_nigrescens_unclassified
1	saliva	0.0507243	0.0868307	0.285714	t__Prevotella_nigrescens_unclassified
0	pocket	0.121586	0.291693	0.272727	s__Prevotella_oralis
0	saliva	0	0	0	s__Prevotella_oralis
1	pocket	0.128912	0.190725	0.636364	s__Prevotella_oralis
1	saliva	0.0461	0.121969	0.142857	s__Prevotella_oralis
0	pocket	0.121586	0.291693	0.272727	t__Prevotella_oralis_unclassified
0	saliva	0	0	0	t__Prevotella_oralis_unclassified
1	pocket	0.128912	0.190725	0.636364	t__Prevotella_oralis_unclassified
1	saliva	0.0461	0.121969	0.142857	t__Prevotella_oralis_unclassified
0	pocket	0.722266	0.730324	1	s__Prevotella_oris
0	saliva	0.131002	0.184253	0.75	s__Prevotella_oris
1	pocket	0.694907	0.96651	0.818182	s__Prevotella_oris
1	saliva	0.0569671	0.0976556	0.285714	s__Prevotella_oris
0	pocket	0.722266	0.730324	1	t__Prevotella_oris_unclassified
0	saliva	0.131002	0.184253	0.75	t__Prevotella_oris_unclassified
1	pocket	0.694907	0.96651	0.818182	t__Prevotella_oris_unclassified
1	saliva	0.0569671	0.0976556	0.285714	t__Prevotella_oris_unclassified
0	pocket	0.232725	0.321034	0.818182	s__Prevotella_oulorum
0	saliva	0.0932225	0.124669	0.75	s__Prevotella_oulorum
1	pocket	0.0547118	0.129097	0.363636	s__Prevotella_oulorum
1	saliva	0.0559029	0.0834234	0.571429	s__Prevotella_oulorum
0	pocket	0.232725	0.321034	0.818182	t__GCF_000224615
0	saliva	0.0932225	0.124669	0.75	t__GCF_000224615
1	pocket	0.0547118	0.129097	0.363636	t__GCF_000224615
1	saliva	0.0559029	0.0834234	0.571429	t__GCF_000224615
0	pocket	0	0	0	s__Prevotella_pallens
0	saliva	0.299729	0.377899	0.625	s__Prevotella_pallens
1	pocket	0	0	0	s__Prevotella_pallens
1	saliva	0.470311	0.562109	0.857143	s__Prevotella_pallens
0	pocket	0	0	0	t__GCF_000220255
0	saliva	0.299729	0.377899	0.625	t__GCF_000220255
1	pocket	0	0	0	t__GCF_000220255
1	saliva	0.470311	0.562109	0.857143	t__GCF_000220255
0	pocket	0.849768	1.60799	0.727273	s__Prevotella_pleuritidis
0	saliva	0.112545	0.221547	0.625	s__Prevotella_pleuritidis
1	pocket	0.952999	1.36262	0.454545	s__Prevotella_pleuritidis
1	saliva	0.0833857	0.203782	0.285714	s__Prevotella_pleuritidis
0	pocket	0.849768	1.60799	0.727273	t__GCF_000468135
0	saliva	0.112545	0.221547	0.625	t__GCF_000468135
1	pocket	0.952999	1.36262	0.454545	t__GCF_000468135
1	saliva	0.0833857	0.203782	0.285714	t__GCF_000468135
0	pocket	0.0730482	0.153673	0.636364	s__Prevotella_saccharolytica
0	saliva	0	0	0	s__Prevotella_saccharolytica
1	pocket	0.0218327	0.046449	0.272727	s__Prevotella_saccharolytica
1	saliva	0.00381571	0.0100954	0.142857	s__Prevotella_saccharolytica
0	pocket	0.0730482	0.153673	0.636364	t__GCF_000318195
0	saliva	0	0	0	t__GCF_000318195
1	pocket	0.0218327	0.046449	0.272727	t__GCF_000318195
1	saliva	0.00381571	0.0100954	0.142857	t__GCF_000318195
0	pocket	0.0435673	0.131451	0.181818	s__Prevotella_salivae
0	saliva	0.475174	0.586388	0.875	s__Prevotella_salivae
1	pocket	0.00148636	0.00308739	0.272727	s__Prevotella_salivae
1	saliva	0.821299	0.967849	0.857143	s__Prevotella_salivae
0	pocket	0.0435673	0.131451	0.181818	t__GCF_000185845
0	saliva	0.475174	0.586388	0.875	t__GCF_000185845
1	pocket	0.00148636	0.00308739	0.272727	t__GCF_000185845
1	saliva	0.821299	0.967849	0.857143	t__GCF_000185845
0	pocket	0.01614	0.0317144	0.363636	s__Prevotella_veroralis
0	saliva	0.0676375	0.150616	0.625	s__Prevotella_veroralis
1	pocket	0	0	0	s__Prevotella_veroralis
1	saliva	0.00161143	0.00426344	0.142857	s__Prevotella_veroralis
0	pocket	0.01614	0.0317144	0.363636	t__Prevotella_veroralis_unclassified
0	saliva	0.0676375	0.150616	0.625	t__Prevotella_veroralis_unclassified
1	pocket	0	0	0	t__Prevotella_veroralis_unclassified
1	saliva	0.00161143	0.00426344	0.142857	t__Prevotella_veroralis_unclassified
0	pocket	3.63066	1.72882	1	c__Flavobacteriia
0	saliva	0.346247	0.28979	0.75	c__Flavobacteriia
1	pocket	2.11654	2.20598	1	c__Flavobacteriia
1	saliva	1.38276	1.64413	0.857143	c__Flavobacteriia
0	pocket	3.63066	1.72882	1	o__Flavobacteriales
0	saliva	0.346247	0.28979	0.75	o__Flavobacteriales
1	pocket	2.11654	2.20598	1	o__Flavobacteriales
1	saliva	1.38276	1.64413	0.857143	o__Flavobacteriales
0	pocket	3.63066	1.72882	1	f__Flavobacteriaceae
0	saliva	0.346247	0.28979	0.75	f__Flavobacteriaceae
1	pocket	2.11654	2.20598	1	f__Flavobacteriaceae
1	saliva	1.38276	1.64413	0.857143	f__Flavobacteriaceae
0	pocket	3.62351	1.7238	1	g__Capnocytophaga
0	saliva	0.346247	0.28979	0.75	g__Capnocytophaga
1	pocket	2.11345	2.19975	1	g__Capnocytophaga
1	saliva	1.38276	1.64413	0.857143	g__Capnocytophaga
0	pocket	0.248681	0.278341	0.909091	s__Capnocytophaga_gingivalis
0	saliva	0.0334238	0.0676148	0.25	s__Capnocytophaga_gingivalis
1	pocket	0.110596	0.141988	0.636364	s__Capnocytophaga_gingivalis
1	saliva	0.283074	0.390048	0.571429	s__Capnocytophaga_gingivalis
0	pocket	0.248681	0.278341	0.909091	t__GCF_000174755
0	saliva	0.0334238	0.0676148	0.25	t__GCF_000174755
1	pocket	0.110596	0.141988	0.636364	t__GCF_000174755
1	saliva	0.283074	0.390048	0.571429	t__GCF_000174755
0	pocket	0.128321	0.218986	0.636364	s__Capnocytophaga_granulosa
0	saliva	0.00525125	0.0130043	0.25	s__Capnocytophaga_granulosa
1	pocket	0.199365	0.55233	0.363636	s__Capnocytophaga_granulosa
1	saliva	0.0720914	0.124656	0.428571	s__Capnocytophaga_granulosa
0	pocket	0.128321	0.218986	0.636364	t__GCF_000411115
0	saliva	0.00525125	0.0130043	0.25	t__GCF_000411115
1	pocket	0.199365	0.55233	0.363636	t__GCF_000411115
1	saliva	0.0720914	0.124656	0.428571	t__GCF_000411115
0	pocket	0.0920973	0.0827437	0.909091	s__Capnocytophaga_ochracea
0	saliva	0	0	0	s__Capnocytophaga_ochracea
1	pocket	0.0762309	0.122453	0.909091	s__Capnocytophaga_ochracea
1	saliva	0.00815	0.0128191	0.428571	s__Capnocytophaga_ochracea
0	pocket	0.0920973	0.0827437	0.909091	t__Capnocytophaga_ochracea_unclassified
0	saliva	0	0	0	t__Capnocytophaga_ochracea_unclassified
1	pocket	0.0762309	0.122453	0.909091	t__Capnocytophaga_ochracea_unclassified
1	saliva	0.00815	0.0128191	0.428571	t__Capnocytophaga_ochracea_unclassified
0	pocket	0.0839264	0.278352	0.0909091	s__Capnocytophaga_sp_oral_taxon_326
0	saliva	0	0	0	s__Capnocytophaga_sp_oral_taxon_326
1	pocket	0	0	0	s__Capnocytophaga_sp_oral_taxon_326
1	saliva	0	0	0	s__Capnocytophaga_sp_oral_taxon_326
0	pocket	0.0839264	0.278352	0.0909091	t__GCF_000318295
0	saliva	0	0	0	t__GCF_000318295
1	pocket	0	0	0	t__GCF_000318295
1	saliva	0	0	0	t__GCF_000318295
0	pocket	0.09966	0.223015	0.181818	s__Capnocytophaga_sp_oral_taxon_329
0	saliva	0	0	0	s__Capnocytophaga_sp_oral_taxon_329
1	pocket	0.258606	0.583827	0.181818	s__Capnocytophaga_sp_oral_taxon_329
1	saliva	0.300391	0.794761	0.142857	s__Capnocytophaga_sp_oral_taxon_329
0	pocket	0.09966	0.223015	0.181818	t__GCF_000213295
0	saliva	0	0	0	t__GCF_000213295
1	pocket	0.258606	0.583827	0.181818	t__GCF_000213295
1	saliva	0.300391	0.794761	0.142857	t__GCF_000213295
0	pocket	0	0	0	s__Capnocytophaga_sp_oral_taxon_332
0	saliva	0	0	0	s__Capnocytophaga_sp_oral_taxon_332
1	pocket	0.130944	0.434291	0.0909091	s__Capnocytophaga_sp_oral_taxon_332
1	saliva	0	0	0	s__Capnocytophaga_sp_oral_taxon_332
0	pocket	0	0	0	t__GCF_000318275
0	saliva	0	0	0	t__GCF_000318275
1	pocket	0.130944	0.434291	0.0909091	t__GCF_000318275
1	saliva	0	0	0	t__GCF_000318275
0	pocket	0.0475955	0.157856	0.0909091	s__Capnocytophaga_sp_oral_taxon_338
0	saliva	0	0	0	s__Capnocytophaga_sp_oral_taxon_338
1	pocket	0	0	0	s__Capnocytophaga_sp_oral_taxon_338
1	saliva	0	0	0	s__Capnocytophaga_sp_oral_taxon_338
0	pocket	0.0475955	0.157856	0.0909091	t__GCF_000192225
0	saliva	0	0	0	t__GCF_000192225
1	pocket	0	0	0	t__GCF_000192225
1	saliva	0	0	0	t__GCF_000192225
0	pocket	2.92323	1.4557	1	s__Capnocytophaga_unclassified
0	saliva	0.307574	0.279584	0.75	s__Capnocytophaga_unclassified
1	pocket	1.33771	1.17251	1	s__Capnocytophaga_unclassified
1	saliva	0.71905	0.602701	0.857143	s__Capnocytophaga_unclassified
0	pocket	0.00715545	0.023732	0.0909091	g__Riemerella
0	saliva	0	0	0	g__Riemerella
1	pocket	0.00309182	0.00688136	0.181818	g__Riemerella
1	saliva	0	0	0	g__Riemerella
0	pocket	0.00715545	0.023732	0.0909091	s__Riemerella_unclassified
0	saliva	0	0	0	s__Riemerella_unclassified
1	pocket	0.00309182	0.00688136	0.181818	s__Riemerella_unclassified
1	saliva	0	0	0	s__Riemerella_unclassified
0	pocket	0.906834	0.893639	1	p__Candidatus_Saccharibacteria
0	saliva	0.071425	0.137574	0.5	p__Candidatus_Saccharibacteria
1	pocket	1.43139	2.66824	0.818182	p__Candidatus_Saccharibacteria
1	saliva	0.25932	0.588364	0.428571	p__Candidatus_Saccharibacteria
0	pocket	0.906834	0.893639	1	c__Candidatus_Saccharibacteria_noname
0	saliva	0.071425	0.137574	0.5	c__Candidatus_Saccharibacteria_noname
1	pocket	1.43139	2.66824	0.818182	c__Candidatus_Saccharibacteria_noname
1	saliva	0.25932	0.588364	0.428571	c__Candidatus_Saccharibacteria_noname
0	pocket	0.906834	0.893639	1	o__Candidatus_Saccharibacteria_noname
0	saliva	0.071425	0.137574	0.5	o__Candidatus_Saccharibacteria_noname
1	pocket	1.43139	2.66824	0.818182	o__Candidatus_Saccharibacteria_noname
1	saliva	0.25932	0.588364	0.428571	o__Candidatus_Saccharibacteria_noname
0	pocket	0.906834	0.893639	1	f__Candidatus_Saccharibacteria_noname
0	saliva	0.071425	0.137574	0.5	f__Candidatus_Saccharibacteria_noname
1	pocket	1.43139	2.66824	0.818182	f__Candidatus_Saccharibacteria_noname
1	saliva	0.25932	0.588364	0.428571	f__Candidatus_Saccharibacteria_noname
0	pocket	0.816617	0.95925	0.818182	g__Candidatus_Saccharibacteria_noname
0	saliva	0.0702138	0.138236	0.375	g__Candidatus_Saccharibacteria_noname
1	pocket	1.40659	2.6821	0.545455	g__Candidatus_Saccharibacteria_noname
1	saliva	0.251791	0.590554	0.428571	g__Candidatus_Saccharibacteria_noname
0	pocket	0.0902164	0.128203	0.545455	g__Candidatus_Saccharibacteria_noname_unclassified
0	saliva	0.00121125	0.00342593	0.125	g__Candidatus_Saccharibacteria_noname_unclassified
1	pocket	0.0247964	0.0466467	0.363636	g__Candidatus_Saccharibacteria_noname_unclassified
1	saliva	0.00752714	0.012901	0.285714	g__Candidatus_Saccharibacteria_noname_unclassified
0	pocket	0.389554	0.475777	0.727273	s__candidate_division_TM7_single_cell_isolate_TM7b
0	saliva	0.0308725	0.0629603	0.375	s__candidate_division_TM7_single_cell_isolate_TM7b
1	pocket	0.600869	1.12607	0.272727	s__candidate_division_TM7_single_cell_isolate_TM7b
1	saliva	0.0949086	0.213827	0.428571	s__candidate_division_TM7_single_cell_isolate_TM7b
0	pocket	0.389554	0.475777	0.727273	t__GCF_000170655
0	saliva	0.0308725	0.0629603	0.375	t__GCF_000170655
1	pocket	0.600869	1.12607	0.272727	t__GCF_000170655
1	saliva	0.0949086	0.213827	0.428571	t__GCF_000170655
0	pocket	0.427063	0.498192	0.818182	s__candidate_division_TM7_single_cell_isolate_TM7c
0	saliva	0.03934	0.0755956	0.375	s__candidate_division_TM7_single_cell_isolate_TM7c
1	pocket	0.805719	1.60825	0.545455	s__candidate_division_TM7_single_cell_isolate_TM7c
1	saliva	0.156883	0.376903	0.285714	s__candidate_division_TM7_single_cell_isolate_TM7c
0	pocket	0.427063	0.498192	0.818182	t__GCF_000170675
0	saliva	0.03934	0.0755956	0.375	t__GCF_000170675
1	pocket	0.805719	1.60825	0.545455	t__GCF_000170675
1	saliva	0.156883	0.376903	0.285714	t__GCF_000170675
0	pocket	10.396	3.42472	1	p__Firmicutes
0	saliva	23.4937	16.1609	1	p__Firmicutes
1	pocket	15.4146	8.26639	1	p__Firmicutes
1	saliva	26.3888	17.4963	1	p__Firmicutes
0	pocket	2.55432	1.88057	1	c__Bacilli
0	saliva	12.2939	9.85668	1	c__Bacilli
1	pocket	2.18731	1.89189	1	c__Bacilli
1	saliva	14.2223	9.50829	1	c__Bacilli
0	pocket	0.192751	0.194935	0.818182	o__Bacillales
0	saliva	0.875602	1.04999	0.625	o__Bacillales
1	pocket	0.154849	0.183392	0.727273	o__Bacillales
1	saliva	1.2129	1.01609	1	o__Bacillales
0	pocket	0.192751	0.194935	0.818182	f__Bacillales_noname
0	saliva	0.875602	1.04999	0.625	f__Bacillales_noname
1	pocket	0.154849	0.183392	0.727273	f__Bacillales_noname
1	saliva	1.2129	1.01609	1	f__Bacillales_noname
0	pocket	0.192751	0.194935	0.818182	g__Gemella
0	saliva	0.875602	1.04999	0.625	g__Gemella
1	pocket	0.154849	0.183392	0.727273	g__Gemella
1	saliva	1.2129	1.01609	1	g__Gemella
0	pocket	0.0658455	0.107131	0.545455	s__Gemella_haemolysans
0	saliva	0.380766	0.641406	0.625	s__Gemella_haemolysans
1	pocket	0.0289136	0.0471006	0.363636	s__Gemella_haemolysans
1	saliva	0.194599	0.21346	0.857143	s__Gemella_haemolysans
0	pocket	0.0658455	0.107131	0.545455	t__Gemella_haemolysans_unclassified
0	saliva	0.380766	0.641406	0.625	t__Gemella_haemolysans_unclassified
1	pocket	0.0289136	0.0471006	0.363636	t__Gemella_haemolysans_unclassified
1	saliva	0.194599	0.21346	0.857143	t__Gemella_haemolysans_unclassified
0	pocket	0.125851	0.153161	0.636364	s__Gemella_morbillorum
0	saliva	0.0461975	0.089385	0.375	s__Gemella_morbillorum
1	pocket	0.118661	0.180532	0.545455	s__Gemella_morbillorum
1	saliva	0.03492	0.060932	0.428571	s__Gemella_morbillorum
0	pocket	0.125851	0.153161	0.636364	t__GCF_000185645
0	saliva	0.0461975	0.089385	0.375	t__GCF_000185645
1	pocket	0.118661	0.180532	0.545455	t__GCF_000185645
1	saliva	0.03492	0.060932	0.428571	t__GCF_000185645
0	pocket	0.000716364	0.00237591	0.0909091	s__Gemella_sanguinis
0	saliva	0.402637	0.502823	0.5	s__Gemella_sanguinis
1	pocket	0	0	0	s__Gemella_sanguinis
1	saliva	0.910256	0.894241	1	s__Gemella_sanguinis
0	pocket	0.000716364	0.00237591	0.0909091	t__GCF_000204335
0	saliva	0.402637	0.502823	0.5	t__GCF_000204335
1	pocket	0	0	0	t__GCF_000204335
1	saliva	0.910256	0.894241	1	t__GCF_000204335
0	pocket	0.000338182	0.00112162	0.0909091	s__Gemella_unclassified
0	saliva	0.0460013	0.0933294	0.25	s__Gemella_unclassified
1	pocket	0.00727455	0.0195687	0.272727	s__Gemella_unclassified
1	saliva	0.0731229	0.175193	0.285714	s__Gemella_unclassified
0	pocket	2.36157	1.78823	1	o__Lactobacillales
0	saliva	11.4183	9.3342	1	o__Lactobacillales
1	pocket	2.03246	1.87406	1	o__Lactobacillales
1	saliva	13.0094	9.1766	1	o__Lactobacillales
0	pocket	0.107265	0.11624	0.636364	f__Aerococcaceae
0	saliva	0.148647	0.276527	0.5	f__Aerococcaceae
1	pocket	0.0782736	0.212992	0.545455	f__Aerococcaceae
1	saliva	0.146194	0.167604	0.857143	f__Aerococcaceae
0	pocket	0.107265	0.11624	0.636364	g__Abiotrophia
0	saliva	0.148647	0.276527	0.5	g__Abiotrophia
1	pocket	0.0782736	0.212992	0.545455	g__Abiotrophia
1	saliva	0.146194	0.167604	0.857143	g__Abiotrophia
0	pocket	0.107265	0.11624	0.636364	s__Abiotrophia_defectiva
0	saliva	0.148647	0.276527	0.5	s__Abiotrophia_defectiva
1	pocket	0.0782736	0.212992	0.545455	s__Abiotrophia_defectiva
1	saliva	0.146194	0.167604	0.857143	s__Abiotrophia_defectiva
0	pocket	0.107265	0.11624	0.636364	t__GCF_000160075
0	saliva	0.148647	0.276527	0.5	t__GCF_000160075
1	pocket	0.0782736	0.212992	0.545455	t__GCF_000160075
1	saliva	0.146194	0.167604	0.857143	t__GCF_000160075
0	pocket	0.115905	0.111083	0.818182	f__Carnobacteriaceae
0	saliva	1.11404	0.9679	0.875	f__Carnobacteriaceae
1	pocket	0.0574073	0.080069	0.454545	f__Carnobacteriaceae
1	saliva	1.4189	1.03391	1	f__Carnobacteriaceae
0	pocket	0.115905	0.111083	0.818182	g__Granulicatella
0	saliva	1.11404	0.9679	0.875	g__Granulicatella
1	pocket	0.0574073	0.080069	0.454545	g__Granulicatella
1	saliva	1.4189	1.03391	1	g__Granulicatella
0	pocket	0.104292	0.114038	0.818182	s__Granulicatella_adiacens
0	saliva	0.348262	0.34549	0.75	s__Granulicatella_adiacens
1	pocket	0.05409	0.0798624	0.454545	s__Granulicatella_adiacens
1	saliva	0.431286	0.282107	0.857143	s__Granulicatella_adiacens
0	pocket	0.104292	0.114038	0.818182	t__GCF_000160675
0	saliva	0.348262	0.34549	0.75	t__GCF_000160675
1	pocket	0.05409	0.0798624	0.454545	t__GCF_000160675
1	saliva	0.431286	0.282107	0.857143	t__GCF_000160675
0	pocket	0	0	0	s__Granulicatella_elegans
0	saliva	0.1389	0.23881	0.375	s__Granulicatella_elegans
1	pocket	0	0	0	s__Granulicatella_elegans
1	saliva	0.00868429	0.0229765	0.142857	s__Granulicatella_elegans
0	pocket	0	0	0	t__GCF_000162475
0	saliva	0.1389	0.23881	0.375	t__GCF_000162475
1	pocket	0	0	0	t__GCF_000162475
1	saliva	0.00868429	0.0229765	0.142857	t__GCF_000162475
0	pocket	0.0116127	0.0168156	0.454545	s__Granulicatella_unclassified
0	saliva	0.626874	0.530219	0.875	s__Granulicatella_unclassified
1	pocket	0.00331727	0.0088388	0.181818	s__Granulicatella_unclassified
1	saliva	0.978927	0.749172	1	s__Granulicatella_unclassified
0	pocket	0.01376	0.0251178	0.545455	f__Enterococcaceae
0	saliva	0	0	0	f__Enterococcaceae
1	pocket	0.0414955	0.051432	0.545455	f__Enterococcaceae
1	saliva	0	0	0	f__Enterococcaceae
0	pocket	0.01376	0.0251178	0.545455	g__Enterococcus
0	saliva	0	0	0	g__Enterococcus
1	pocket	0.0414955	0.051432	0.545455	g__Enterococcus
1	saliva	0	0	0	g__Enterococcus
0	pocket	0.01376	0.0251178	0.545455	s__Enterococcus_casseliflavus
0	saliva	0	0	0	s__Enterococcus_casseliflavus
1	pocket	0.0414955	0.051432	0.545455	s__Enterococcus_casseliflavus
1	saliva	0	0	0	s__Enterococcus_casseliflavus
0	pocket	0.01376	0.0251178	0.545455	t__Enterococcus_casseliflavus_unclassified
0	saliva	0	0	0	t__Enterococcus_casseliflavus_unclassified
1	pocket	0.0414955	0.051432	0.545455	t__Enterococcus_casseliflavus_unclassified
1	saliva	0	0	0	t__Enterococcus_casseliflavus_unclassified
0	pocket	0.00716273	0.0237561	0.0909091	f__Lactobacillaceae
0	saliva	0.00261	0.00738219	0.125	f__Lactobacillaceae
1	pocket	0	0	0	f__Lactobacillaceae
1	saliva	0.0134914	0.0235468	0.428571	f__Lactobacillaceae
0	pocket	0.00716273	0.0237561	0.0909091	g__Lactobacillus
0	saliva	0.00261	0.00738219	0.125	g__Lactobacillus
1	pocket	0	0	0	g__Lactobacillus
1	saliva	0.00506429	0.0125266	0.285714	g__Lactobacillus
0	pocket	0	0	0	s__Lactobacillus_delbrueckii
0	saliva	0	0	0	s__Lactobacillus_delbrueckii
1	pocket	0	0	0	s__Lactobacillus_delbrueckii
1	saliva	0.00506429	0.0125266	0.285714	s__Lactobacillus_delbrueckii
0	pocket	0	0	0	t__Lactobacillus_delbrueckii_unclassified
0	saliva	0	0	0	t__Lactobacillus_delbrueckii_unclassified
1	pocket	0	0	0	t__Lactobacillus_delbrueckii_unclassified
1	saliva	0.00506429	0.0125266	0.285714	t__Lactobacillus_delbrueckii_unclassified
0	pocket	0.00716273	0.0237561	0.0909091	s__Lactobacillus_fermentum
0	saliva	0.00261	0.00738219	0.125	s__Lactobacillus_fermentum
1	pocket	0	0	0	s__Lactobacillus_fermentum
1	saliva	0	0	0	s__Lactobacillus_fermentum
0	pocket	0.00716273	0.0237561	0.0909091	t__Lactobacillus_fermentum_unclassified
0	saliva	0.00261	0.00738219	0.125	t__Lactobacillus_fermentum_unclassified
1	pocket	0	0	0	t__Lactobacillus_fermentum_unclassified
1	saliva	0	0	0	t__Lactobacillus_fermentum_unclassified
0	pocket	0	0	0	g__Pediococcus
0	saliva	0	0	0	g__Pediococcus
1	pocket	0	0	0	g__Pediococcus
1	saliva	0.00842714	0.0222961	0.142857	g__Pediococcus
0	pocket	0	0	0	s__Pediococcus_pentosaceus
0	saliva	0	0	0	s__Pediococcus_pentosaceus
1	pocket	0	0	0	s__Pediococcus_pentosaceus
1	saliva	0.00842714	0.0222961	0.142857	s__Pediococcus_pentosaceus
0	pocket	0	0	0	t__Pediococcus_pentosaceus_unclassified
0	saliva	0	0	0	t__Pediococcus_pentosaceus_unclassified
1	pocket	0	0	0	t__Pediococcus_pentosaceus_unclassified
1	saliva	0.00842714	0.0222961	0.142857	t__Pediococcus_pentosaceus_unclassified
0	pocket	2.11748	1.70139	1	f__Streptococcaceae
0	saliva	10.153	8.23318	1	f__Streptococcaceae
1	pocket	1.85528	1.85813	1	f__Streptococcaceae
1	saliva	11.4308	8.25961	1	f__Streptococcaceae
0	pocket	0.00134545	0.00446237	0.0909091	g__Lactococcus
0	saliva	0.00744625	0.0210612	0.125	g__Lactococcus
1	pocket	0	0	0	g__Lactococcus
1	saliva	0.0391243	0.100654	0.285714	g__Lactococcus
0	pocket	0.00134545	0.00446237	0.0909091	s__Lactococcus_lactis
0	saliva	0.00744625	0.0210612	0.125	s__Lactococcus_lactis
1	pocket	0	0	0	s__Lactococcus_lactis
1	saliva	0.0391243	0.100654	0.285714	s__Lactococcus_lactis
0	pocket	0.00134545	0.00446237	0.0909091	t__Lactococcus_lactis_unclassified
0	saliva	0.00744625	0.0210612	0.125	t__Lactococcus_lactis_unclassified
1	pocket	0	0	0	t__Lactococcus_lactis_unclassified
1	saliva	0.0391243	0.100654	0.285714	t__Lactococcus_lactis_unclassified
0	pocket	2.11613	1.69961	1	g__Streptococcus
0	saliva	10.1456	8.23288	1	g__Streptococcus
1	pocket	1.85528	1.85813	1	g__Streptococcus
1	saliva	11.3917	8.22366	1	g__Streptococcus
0	pocket	0.110219	0.175256	0.545455	s__Streptococcus_anginosus
0	saliva	0.04703	0.0999789	0.375	s__Streptococcus_anginosus
1	pocket	0.00971182	0.0214781	0.363636	s__Streptococcus_anginosus
1	saliva	0.0180686	0.0258702	0.571429	s__Streptococcus_anginosus
0	pocket	0.110219	0.175256	0.545455	t__Streptococcus_anginosus_unclassified
0	saliva	0.04703	0.0999789	0.375	t__Streptococcus_anginosus_unclassified
1	pocket	0.00971182	0.0214781	0.363636	t__Streptococcus_anginosus_unclassified
1	saliva	0.0180686	0.0258702	0.571429	t__Streptococcus_anginosus_unclassified
0	pocket	0.0290245	0.0796979	0.181818	s__Streptococcus_australis
0	saliva	0.405064	0.565873	0.625	s__Streptococcus_australis
1	pocket	0	0	0	s__Streptococcus_australis
1	saliva	0.458591	0.582511	1	s__Streptococcus_australis
0	pocket	0.0290245	0.0796979	0.181818	t__Streptococcus_australis_unclassified
0	saliva	0.405064	0.565873	0.625	t__Streptococcus_australis_unclassified
1	pocket	0	0	0	t__Streptococcus_australis_unclassified
1	saliva	0.458591	0.582511	1	t__Streptococcus_australis_unclassified
0	pocket	0.000475455	0.00110771	0.181818	s__Streptococcus_constellatus
0	saliva	0.0131462	0.0306341	0.25	s__Streptococcus_constellatus
1	pocket	0.0103945	0.0212894	0.363636	s__Streptococcus_constellatus
1	saliva	0.00882571	0.0150935	0.285714	s__Streptococcus_constellatus
0	pocket	0.000475455	0.00110771	0.181818	t__Streptococcus_constellatus_unclassified
0	saliva	0.0131462	0.0306341	0.25	t__Streptococcus_constellatus_unclassified
1	pocket	0.0103945	0.0212894	0.363636	t__Streptococcus_constellatus_unclassified
1	saliva	0.00882571	0.0150935	0.285714	t__Streptococcus_constellatus_unclassified
0	pocket	0.103604	0.143395	0.545455	s__Streptococcus_cristatus
0	saliva	0.0642888	0.0785358	0.5	s__Streptococcus_cristatus
1	pocket	0.0960118	0.141795	0.545455	s__Streptococcus_cristatus
1	saliva	0.179854	0.36246	0.428571	s__Streptococcus_cristatus
0	pocket	0.103604	0.143395	0.545455	t__Streptococcus_cristatus_unclassified
0	saliva	0.0642888	0.0785358	0.5	t__Streptococcus_cristatus_unclassified
1	pocket	0.0960118	0.141795	0.545455	t__Streptococcus_cristatus_unclassified
1	saliva	0.179854	0.36246	0.428571	t__Streptococcus_cristatus_unclassified
0	pocket	0.05524	0.18321	0.0909091	s__Streptococcus_downei
0	saliva	0	0	0	s__Streptococcus_downei
1	pocket	0	0	0	s__Streptococcus_downei
1	saliva	0	0	0	s__Streptococcus_downei
0	pocket	0.05524	0.18321	0.0909091	t__GCF_000180055
0	saliva	0	0	0	t__GCF_000180055
1	pocket	0	0	0	t__GCF_000180055
1	saliva	0	0	0	t__GCF_000180055
0	pocket	0.20141	0.320218	0.818182	s__Streptococcus_gordonii
0	saliva	0.253259	0.405192	0.625	s__Streptococcus_gordonii
1	pocket	0.129374	0.261297	0.636364	s__Streptococcus_gordonii
1	saliva	0.0933143	0.0914063	0.857143	s__Streptococcus_gordonii
0	pocket	0.20141	0.320218	0.818182	t__GCF_000017005
0	saliva	0.253259	0.405192	0.625	t__GCF_000017005
1	pocket	0.129374	0.261297	0.636364	t__GCF_000017005
1	saliva	0.0933143	0.0914063	0.857143	t__GCF_000017005
0	pocket	0.0170227	0.0214501	0.545455	s__Streptococcus_infantis
0	saliva	1.14713	1.15823	0.875	s__Streptococcus_infantis
1	pocket	0.0496418	0.141448	0.272727	s__Streptococcus_infantis
1	saliva	2.06593	4.19326	1	s__Streptococcus_infantis
0	pocket	0.0170227	0.0214501	0.545455	t__Streptococcus_infantis_unclassified
0	saliva	1.14713	1.15823	0.875	t__Streptococcus_infantis_unclassified
1	pocket	0.0496418	0.141448	0.272727	t__Streptococcus_infantis_unclassified
1	saliva	2.06593	4.19326	1	t__Streptococcus_infantis_unclassified
0	pocket	0.388627	0.48576	0.818182	s__Streptococcus_intermedius
0	saliva	0.0434825	0.051945	0.625	s__Streptococcus_intermedius
1	pocket	0.500056	0.983269	0.909091	s__Streptococcus_intermedius
1	saliva	0.0234429	0.0347399	0.571429	s__Streptococcus_intermedius
0	pocket	0.388627	0.48576	0.818182	t__Streptococcus_intermedius_unclassified
0	saliva	0.0434825	0.051945	0.625	t__Streptococcus_intermedius_unclassified
1	pocket	0.500056	0.983269	0.909091	t__Streptococcus_intermedius_unclassified
1	saliva	0.0234429	0.0347399	0.571429	t__Streptococcus_intermedius_unclassified
0	pocket	0.183793	0.265926	0.818182	s__Streptococcus_mitis_oralis_pneumoniae
0	saliva	1.1524	1.47083	0.875	s__Streptococcus_mitis_oralis_pneumoniae
1	pocket	0.156178	0.284276	0.727273	s__Streptococcus_mitis_oralis_pneumoniae
1	saliva	0.566549	0.606068	0.857143	s__Streptococcus_mitis_oralis_pneumoniae
0	pocket	0.183793	0.265926	0.818182	t__Streptococcus_mitis_oralis_pneumoniae_unclassified
0	saliva	1.1524	1.47083	0.875	t__Streptococcus_mitis_oralis_pneumoniae_unclassified
1	pocket	0.156178	0.284276	0.727273	t__Streptococcus_mitis_oralis_pneumoniae_unclassified
1	saliva	0.566549	0.606068	0.857143	t__Streptococcus_mitis_oralis_pneumoniae_unclassified
0	pocket	0.215684	0.600272	0.272727	s__Streptococcus_mutans
0	saliva	0.0154	0.0435578	0.125	s__Streptococcus_mutans
1	pocket	0.0217491	0.0621151	0.272727	s__Streptococcus_mutans
1	saliva	0.00835429	0.0199978	0.285714	s__Streptococcus_mutans
0	pocket	0.215684	0.600272	0.272727	t__Streptococcus_mutans_unclassified
0	saliva	0.0154	0.0435578	0.125	t__Streptococcus_mutans_unclassified
1	pocket	0.0217491	0.0621151	0.272727	t__Streptococcus_mutans_unclassified
1	saliva	0.00835429	0.0199978	0.285714	t__Streptococcus_mutans_unclassified
0	pocket	0.0118109	0.0209725	0.272727	s__Streptococcus_oligofermentans
0	saliva	0.0045125	0.00841259	0.25	s__Streptococcus_oligofermentans
1	pocket	0.0349655	0.0879886	0.272727	s__Streptococcus_oligofermentans
1	saliva	0.0332743	0.0580674	0.285714	s__Streptococcus_oligofermentans
0	pocket	0.0118109	0.0209725	0.272727	t__GCF_000385925
0	saliva	0.0045125	0.00841259	0.25	t__GCF_000385925
1	pocket	0.0349655	0.0879886	0.272727	t__GCF_000385925
1	saliva	0.0332743	0.0580674	0.285714	t__GCF_000385925
0	pocket	0.0757109	0.235127	0.545455	s__Streptococcus_parasanguinis
0	saliva	4.03951	3.39633	1	s__Streptococcus_parasanguinis
1	pocket	0.0378018	0.0802588	0.363636	s__Streptococcus_parasanguinis
1	saliva	4.73252	2.94656	1	s__Streptococcus_parasanguinis
0	pocket	0.0757109	0.235127	0.545455	t__Streptococcus_parasanguinis_unclassified
0	saliva	4.03951	3.39633	1	t__Streptococcus_parasanguinis_unclassified
1	pocket	0.0378018	0.0802588	0.363636	t__Streptococcus_parasanguinis_unclassified
1	saliva	4.73252	2.94656	1	t__Streptococcus_parasanguinis_unclassified
0	pocket	0	0	0	s__Streptococcus_peroris
0	saliva	0.0965363	0.270806	0.25	s__Streptococcus_peroris
1	pocket	0	0	0	s__Streptococcus_peroris
1	saliva	0.0590014	0.11546	0.285714	s__Streptococcus_peroris
0	pocket	0	0	0	t__GCF_000187585
0	saliva	0.0965363	0.270806	0.25	t__GCF_000187585
1	pocket	0	0	0	t__GCF_000187585
1	saliva	0.0590014	0.11546	0.285714	t__GCF_000187585
0	pocket	0.0125636	0.0326415	0.272727	s__Streptococcus_salivarius
0	saliva	1.79324	1.4733	1	s__Streptococcus_salivarius
1	pocket	0.00936364	0.0267411	0.272727	s__Streptococcus_salivarius
1	saliva	1.80034	1.66382	1	s__Streptococcus_salivarius
0	pocket	0.0125636	0.0326415	0.272727	t__Streptococcus_salivarius_unclassified
0	saliva	1.79324	1.4733	1	t__Streptococcus_salivarius_unclassified
1	pocket	0.00936364	0.0267411	0.272727	t__Streptococcus_salivarius_unclassified
1	saliva	1.80034	1.66382	1	t__Streptococcus_salivarius_unclassified
0	pocket	0.580891	0.404286	1	s__Streptococcus_sanguinis
0	saliva	0.682839	0.765157	0.875	s__Streptococcus_sanguinis
1	pocket	0.603481	0.658868	0.818182	s__Streptococcus_sanguinis
1	saliva	0.919243	1.60031	1	s__Streptococcus_sanguinis
0	pocket	0.580891	0.404286	1	t__Streptococcus_sanguinis_unclassified
0	saliva	0.682839	0.765157	0.875	t__Streptococcus_sanguinis_unclassified
1	pocket	0.603481	0.658868	0.818182	t__Streptococcus_sanguinis_unclassified
1	saliva	0.919243	1.60031	1	t__Streptococcus_sanguinis_unclassified
0	pocket	0.0156891	0.0520348	0.0909091	s__Streptococcus_sobrinus
0	saliva	0	0	0	s__Streptococcus_sobrinus
1	pocket	0.00173273	0.00574681	0.0909091	s__Streptococcus_sobrinus
1	saliva	0	0	0	s__Streptococcus_sobrinus
0	pocket	0.0156891	0.0520348	0.0909091	t__Streptococcus_sobrinus_unclassified
0	saliva	0	0	0	t__Streptococcus_sobrinus_unclassified
1	pocket	0.00173273	0.00574681	0.0909091	t__Streptococcus_sobrinus_unclassified
1	saliva	0	0	0	t__Streptococcus_sobrinus_unclassified
0	pocket	0.0120436	0.0399442	0.0909091	s__Streptococcus_sp_BS35b
0	saliva	0	0	0	s__Streptococcus_sp_BS35b
1	pocket	0	0	0	s__Streptococcus_sp_BS35b
1	saliva	0	0	0	s__Streptococcus_sp_BS35b
0	pocket	0.0120436	0.0399442	0.0909091	t__GCF_000286475
0	saliva	0	0	0	t__GCF_000286475
1	pocket	0	0	0	t__GCF_000286475
1	saliva	0	0	0	t__GCF_000286475
0	pocket	0	0	0	s__Streptococcus_sp_M143
0	saliva	0	0	0	s__Streptococcus_sp_M143
1	pocket	0.15968	0.529599	0.0909091	s__Streptococcus_sp_M143
1	saliva	0	0	0	s__Streptococcus_sp_M143
0	pocket	0	0	0	t__GCF_000162495
0	saliva	0	0	0	t__GCF_000162495
1	pocket	0.15968	0.529599	0.0909091	t__GCF_000162495
1	saliva	0	0	0	t__GCF_000162495
0	pocket	0	0	0	s__Streptococcus_sp_M334
0	saliva	0	0	0	s__Streptococcus_sp_M334
1	pocket	0	0	0	s__Streptococcus_sp_M334
1	saliva	0.18266	0.483273	0.142857	s__Streptococcus_sp_M334
0	pocket	0	0	0	t__GCF_000187745
0	saliva	0	0	0	t__GCF_000187745
1	pocket	0	0	0	t__GCF_000187745
1	saliva	0.18266	0.483273	0.142857	t__GCF_000187745
0	pocket	0.00757909	0.0246469	0.181818	s__Streptococcus_thermophilus
0	saliva	0	0	0	s__Streptococcus_thermophilus
1	pocket	0	0	0	s__Streptococcus_thermophilus
1	saliva	0.0344771	0.0912179	0.142857	s__Streptococcus_thermophilus
0	pocket	0.00757909	0.0246469	0.181818	t__Streptococcus_thermophilus_unclassified
0	saliva	0	0	0	t__Streptococcus_thermophilus_unclassified
1	pocket	0	0	0	t__Streptococcus_thermophilus_unclassified
1	saliva	0.0344771	0.0912179	0.142857	t__Streptococcus_thermophilus_unclassified
0	pocket	0.02547	0.0471316	0.454545	s__Streptococcus_tigurinus
0	saliva	0.197552	0.274859	0.625	s__Streptococcus_tigurinus
1	pocket	0.0237855	0.0754389	0.181818	s__Streptococcus_tigurinus
1	saliva	0.0160971	0.0322518	0.428571	s__Streptococcus_tigurinus
0	pocket	0.02547	0.0471316	0.454545	t__Streptococcus_tigurinus_unclassified
0	saliva	0.197552	0.274859	0.625	t__Streptococcus_tigurinus_unclassified
1	pocket	0.0237855	0.0754389	0.181818	t__Streptococcus_tigurinus_unclassified
1	saliva	0.0160971	0.0322518	0.428571	t__Streptococcus_tigurinus_unclassified
0	pocket	0.06928	0.190687	0.272727	s__Streptococcus_vestibularis
0	saliva	0.190185	0.259495	0.625	s__Streptococcus_vestibularis
1	pocket	0.01136	0.034056	0.181818	s__Streptococcus_vestibularis
1	saliva	0.191167	0.397386	0.428571	s__Streptococcus_vestibularis
0	pocket	0.06928	0.190687	0.272727	t__Streptococcus_vestibularis_unclassified
0	saliva	0.190185	0.259495	0.625	t__Streptococcus_vestibularis_unclassified
1	pocket	0.01136	0.034056	0.181818	t__Streptococcus_vestibularis_unclassified
1	saliva	0.191167	0.397386	0.428571	t__Streptococcus_vestibularis_unclassified
0	pocket	4.187	2.75625	1	c__Clostridia
0	saliva	1.53553	1.06614	1	c__Clostridia
1	pocket	10.1309	7.56703	1	c__Clostridia
1	saliva	1.51506	0.947895	1	c__Clostridia
0	pocket	4.187	2.75625	1	o__Clostridiales
0	saliva	1.53553	1.06614	1	o__Clostridiales
1	pocket	10.1309	7.56703	1	o__Clostridiales
1	saliva	1.51506	0.947895	1	o__Clostridiales
0	pocket	0.397064	0.760116	0.818182	f__Clostridiales_Family_XIII_Incertae_Sedis
0	saliva	0.0765987	0.132228	0.375	f__Clostridiales_Family_XIII_Incertae_Sedis
1	pocket	1.68307	1.85482	1	f__Clostridiales_Family_XIII_Incertae_Sedis
1	saliva	0.0921014	0.103734	0.714286	f__Clostridiales_Family_XIII_Incertae_Sedis
0	pocket	0.0132755	0.020718	0.363636	g__Clostridiales_Family_XIII_Incertae_Sedis_noname
0	saliva	0.004745	0.00964415	0.25	g__Clostridiales_Family_XIII_Incertae_Sedis_noname
1	pocket	0.0583755	0.104098	0.363636	g__Clostridiales_Family_XIII_Incertae_Sedis_noname
1	saliva	0.0302629	0.0511272	0.571429	g__Clostridiales_Family_XIII_Incertae_Sedis_noname
0	pocket	0.0132755	0.020718	0.363636	s__Eubacterium_infirmum
0	saliva	0.004745	0.00964415	0.25	s__Eubacterium_infirmum
1	pocket	0.0583755	0.104098	0.363636	s__Eubacterium_infirmum
1	saliva	0.0302629	0.0511272	0.571429	s__Eubacterium_infirmum
0	pocket	0.0132755	0.020718	0.363636	t__GCF_000242675
0	saliva	0.004745	0.00964415	0.25	t__GCF_000242675
1	pocket	0.0583755	0.104098	0.363636	t__GCF_000242675
1	saliva	0.0302629	0.0511272	0.571429	t__GCF_000242675
0	pocket	0.0856864	0.102641	0.727273	g__Clostridiales_Family_XIII_Incertae_Sedis_unclassified
0	saliva	0.0718537	0.129646	0.375	g__Clostridiales_Family_XIII_Incertae_Sedis_unclassified
1	pocket	0.174168	0.317345	0.545455	g__Clostridiales_Family_XIII_Incertae_Sedis_unclassified
1	saliva	0.0618386	0.0888375	0.571429	g__Clostridiales_Family_XIII_Incertae_Sedis_unclassified
0	pocket	0.298103	0.770626	0.181818	g__Mogibacterium
0	saliva	0	0	0	g__Mogibacterium
1	pocket	1.45053	1.97929	0.454545	g__Mogibacterium
1	saliva	0	0	0	g__Mogibacterium
0	pocket	0.298103	0.770626	0.181818	s__Mogibacterium_sp_CM50
0	saliva	0	0	0	s__Mogibacterium_sp_CM50
1	pocket	1.45053	1.97929	0.454545	s__Mogibacterium_sp_CM50
1	saliva	0	0	0	s__Mogibacterium_sp_CM50
0	pocket	0.298103	0.770626	0.181818	t__GCF_000293155
0	saliva	0	0	0	t__GCF_000293155
1	pocket	1.45053	1.97929	0.454545	t__GCF_000293155
1	saliva	0	0	0	t__GCF_000293155
0	pocket	0.617112	0.617769	0.909091	f__Clostridiales_Family_XI_Incertae_Sedis
0	saliva	0.06378	0.136279	0.5	f__Clostridiales_Family_XI_Incertae_Sedis
1	pocket	1.77205	1.85422	1	f__Clostridiales_Family_XI_Incertae_Sedis
1	saliva	0.15813	0.211337	0.571429	f__Clostridiales_Family_XI_Incertae_Sedis
0	pocket	0.617112	0.617769	0.909091	g__Parvimonas
0	saliva	0.06378	0.136279	0.5	g__Parvimonas
1	pocket	1.77205	1.85422	1	g__Parvimonas
1	saliva	0.15813	0.211337	0.571429	g__Parvimonas
0	pocket	0.113164	0.123761	0.727273	s__Parvimonas_micra
0	saliva	0	0	0	s__Parvimonas_micra
1	pocket	0.386243	0.438706	0.909091	s__Parvimonas_micra
1	saliva	0.0595114	0.105113	0.428571	s__Parvimonas_micra
0	pocket	0.113164	0.123761	0.727273	t__GCF_000154405
0	saliva	0	0	0	t__GCF_000154405
1	pocket	0.386243	0.438706	0.909091	t__GCF_000154405
1	saliva	0.0595114	0.105113	0.428571	t__GCF_000154405
0	pocket	0.503949	0.535529	0.909091	s__Parvimonas_unclassified
0	saliva	0.06378	0.136279	0.5	s__Parvimonas_unclassified
1	pocket	1.3858	1.45388	1	s__Parvimonas_unclassified
1	saliva	0.0986186	0.113025	0.571429	s__Parvimonas_unclassified
0	pocket	1.57793	1.61357	0.909091	f__Eubacteriaceae
0	saliva	0.103362	0.242915	0.375	f__Eubacteriaceae
1	pocket	4.36397	3.99674	1	f__Eubacteriaceae
1	saliva	0.154579	0.20039	0.571429	f__Eubacteriaceae
0	pocket	0.000810909	0.00268948	0.0909091	g__Eubacteriaceae_noname
0	saliva	0	0	0	g__Eubacteriaceae_noname
1	pocket	0.0362027	0.0978095	0.454545	g__Eubacteriaceae_noname
1	saliva	0	0	0	g__Eubacteriaceae_noname
0	pocket	0	0	0	s__Eubacteriaceae_bacterium_ACC19a
0	saliva	0	0	0	s__Eubacteriaceae_bacterium_ACC19a
1	pocket	0.0161736	0.0536419	0.0909091	s__Eubacteriaceae_bacterium_ACC19a
1	saliva	0	0	0	s__Eubacteriaceae_bacterium_ACC19a
0	pocket	0	0	0	t__GCF_000238115
0	saliva	0	0	0	t__GCF_000238115
1	pocket	0.0161736	0.0536419	0.0909091	t__GCF_000238115
1	saliva	0	0	0	t__GCF_000238115
0	pocket	0.000810909	0.00268948	0.0909091	s__Eubacteriaceae_bacterium_OBRC8
0	saliva	0	0	0	s__Eubacteriaceae_bacterium_OBRC8
1	pocket	0.000896364	0.00201601	0.181818	s__Eubacteriaceae_bacterium_OBRC8
1	saliva	0	0	0	s__Eubacteriaceae_bacterium_OBRC8
0	pocket	0.000810909	0.00268948	0.0909091	t__GCF_000293035
0	saliva	0	0	0	t__GCF_000293035
1	pocket	0.000896364	0.00201601	0.181818	t__GCF_000293035
1	saliva	0	0	0	t__GCF_000293035
0	pocket	0	0	0	s__Eubacteriaceae_noname_unclassified
0	saliva	0	0	0	s__Eubacteriaceae_noname_unclassified
1	pocket	0.0191327	0.0456864	0.272727	s__Eubacteriaceae_noname_unclassified
1	saliva	0	0	0	s__Eubacteriaceae_noname_unclassified
0	pocket	0.991147	0.84047	0.909091	g__Eubacterium
0	saliva	0.103362	0.242915	0.375	g__Eubacterium
1	pocket	3.9052	3.09576	1	g__Eubacterium
1	saliva	0.150961	0.193512	0.571429	g__Eubacterium
0	pocket	0.912664	0.876445	0.909091	s__Eubacterium_brachy
0	saliva	0.103362	0.242915	0.375	s__Eubacterium_brachy
1	pocket	3.08313	2.79432	1	s__Eubacterium_brachy
1	saliva	0.108196	0.150712	0.571429	s__Eubacterium_brachy
0	pocket	0.912664	0.876445	0.909091	t__GCF_000488855
0	saliva	0.103362	0.242915	0.375	t__GCF_000488855
1	pocket	3.08313	2.79432	1	t__GCF_000488855
1	saliva	0.108196	0.150712	0.571429	t__GCF_000488855
0	pocket	0.0784836	0.193317	0.363636	s__Eubacterium_saphenum
0	saliva	0	0	0	s__Eubacterium_saphenum
1	pocket	0.822076	1.07392	0.727273	s__Eubacterium_saphenum
1	saliva	0.0427671	0.0622253	0.428571	s__Eubacterium_saphenum
0	pocket	0.0784836	0.193317	0.363636	t__GCF_000161975
0	saliva	0	0	0	t__GCF_000161975
1	pocket	0.822076	1.07392	0.727273	t__GCF_000161975
1	saliva	0.0427671	0.0622253	0.428571	t__GCF_000161975
0	pocket	0.585976	1.5166	0.545455	g__Pseudoramibacter
0	saliva	0	0	0	g__Pseudoramibacter
1	pocket	0.422565	1.2297	0.363636	g__Pseudoramibacter
1	saliva	0.00361571	0.00956628	0.142857	g__Pseudoramibacter
0	pocket	0.585976	1.5166	0.545455	s__Pseudoramibacter_alactolyticus
0	saliva	0	0	0	s__Pseudoramibacter_alactolyticus
1	pocket	0.422565	1.2297	0.363636	s__Pseudoramibacter_alactolyticus
1	saliva	0.00361571	0.00956628	0.142857	s__Pseudoramibacter_alactolyticus
0	pocket	0.585976	1.5166	0.545455	t__GCF_000185505
0	saliva	0	0	0	t__GCF_000185505
1	pocket	0.422565	1.2297	0.363636	t__GCF_000185505
1	saliva	0.00361571	0.00956628	0.142857	t__GCF_000185505
0	pocket	1.16764	0.785585	1	f__Lachnospiraceae
0	saliva	1.16959	0.946673	1	f__Lachnospiraceae
1	pocket	0.919784	1.10679	0.818182	f__Lachnospiraceae
1	saliva	1.05455	0.498401	1	f__Lachnospiraceae
0	pocket	0.132334	0.127879	0.727273	g__Catonella
0	saliva	0	0	0	g__Catonella
1	pocket	0.131105	0.218535	0.727273	g__Catonella
1	saliva	0.000412857	0.00109232	0.142857	g__Catonella
0	pocket	0.132334	0.127879	0.727273	s__Catonella_morbi
0	saliva	0	0	0	s__Catonella_morbi
1	pocket	0.131105	0.218535	0.727273	s__Catonella_morbi
1	saliva	0.000412857	0.00109232	0.142857	s__Catonella_morbi
0	pocket	0.132334	0.127879	0.727273	t__GCF_000160035
0	saliva	0	0	0	t__GCF_000160035
1	pocket	0.131105	0.218535	0.727273	t__GCF_000160035
1	saliva	0.000412857	0.00109232	0.142857	t__GCF_000160035
0	pocket	0.134951	0.176666	0.454545	g__Johnsonella
0	saliva	0	0	0	g__Johnsonella
1	pocket	0.45276	0.995148	0.727273	g__Johnsonella
1	saliva	0.00509857	0.0134896	0.142857	g__Johnsonella
0	pocket	0.134951	0.176666	0.454545	s__Johnsonella_ignava
0	saliva	0	0	0	s__Johnsonella_ignava
1	pocket	0.45276	0.995148	0.727273	s__Johnsonella_ignava
1	saliva	0.00509857	0.0134896	0.142857	s__Johnsonella_ignava
0	pocket	0.134951	0.176666	0.454545	t__GCF_000235445
0	saliva	0	0	0	t__GCF_000235445
1	pocket	0.45276	0.995148	0.727273	t__GCF_000235445
1	saliva	0.00509857	0.0134896	0.142857	t__GCF_000235445
0	pocket	0.303045	0.356837	0.909091	g__Lachnoanaerobaculum
0	saliva	0.0170775	0.0301205	0.375	g__Lachnoanaerobaculum
1	pocket	0.189658	0.514751	0.454545	g__Lachnoanaerobaculum
1	saliva	0.0514614	0.119325	0.285714	g__Lachnoanaerobaculum
0	pocket	0.303045	0.356837	0.909091	s__Lachnoanaerobaculum_saburreum
0	saliva	0.0170775	0.0301205	0.375	s__Lachnoanaerobaculum_saburreum
1	pocket	0.189658	0.514751	0.454545	s__Lachnoanaerobaculum_saburreum
1	saliva	0.0514614	0.119325	0.285714	s__Lachnoanaerobaculum_saburreum
0	pocket	0.303045	0.356837	0.909091	t__Lachnoanaerobaculum_saburreum_unclassified
0	saliva	0.0170775	0.0301205	0.375	t__Lachnoanaerobaculum_saburreum_unclassified
1	pocket	0.189658	0.514751	0.454545	t__Lachnoanaerobaculum_saburreum_unclassified
1	saliva	0.0514614	0.119325	0.285714	t__Lachnoanaerobaculum_saburreum_unclassified
0	pocket	0.142627	0.28335	0.454545	g__Lachnospiraceae_noname
0	saliva	0.0902063	0.16167	0.5	g__Lachnospiraceae_noname
1	pocket	0.00538364	0.0130318	0.181818	g__Lachnospiraceae_noname
1	saliva	0.0502557	0.0596528	0.571429	g__Lachnospiraceae_noname
0	pocket	0.00384818	0.012763	0.0909091	s__Lachnospiraceae_bacterium_ICM7
0	saliva	0.0465275	0.0941731	0.25	s__Lachnospiraceae_bacterium_ICM7
1	pocket	5.63636e-05	0.000186937	0.0909091	s__Lachnospiraceae_bacterium_ICM7
1	saliva	0.0274686	0.0497136	0.428571	s__Lachnospiraceae_bacterium_ICM7
0	pocket	0.00384818	0.012763	0.0909091	t__GCF_000287675
0	saliva	0.0465275	0.0941731	0.25	t__GCF_000287675
1	pocket	5.63636e-05	0.000186937	0.0909091	t__GCF_000287675
1	saliva	0.0274686	0.0497136	0.428571	t__GCF_000287675
0	pocket	0.00182545	0.0043923	0.181818	s__Lachnospiraceae_bacterium_oral_taxon_082
0	saliva	0.0410162	0.0666671	0.5	s__Lachnospiraceae_bacterium_oral_taxon_082
1	pocket	0	0	0	s__Lachnospiraceae_bacterium_oral_taxon_082
1	saliva	0.0227871	0.0431411	0.428571	s__Lachnospiraceae_bacterium_oral_taxon_082
0	pocket	0.00182545	0.0043923	0.181818	t__GCF_000242315
0	saliva	0.0410162	0.0666671	0.5	t__GCF_000242315
1	pocket	0	0	0	t__GCF_000242315
1	saliva	0.0227871	0.0431411	0.428571	t__GCF_000242315
0	pocket	0.136954	0.271065	0.363636	s__Lachnospiraceae_oral_taxon_107
0	saliva	0.0026625	0.00753069	0.125	s__Lachnospiraceae_oral_taxon_107
1	pocket	0.00532727	0.0128621	0.181818	s__Lachnospiraceae_oral_taxon_107
1	saliva	0	0	0	s__Lachnospiraceae_oral_taxon_107
0	pocket	0.136954	0.271065	0.363636	t__GCF_000209465
0	saliva	0.0026625	0.00753069	0.125	t__GCF_000209465
1	pocket	0.00532727	0.0128621	0.181818	t__GCF_000209465
1	saliva	0	0	0	t__GCF_000209465
0	pocket	0.363541	0.506555	1	g__Oribacterium
0	saliva	0.188376	0.245612	0.875	g__Oribacterium
1	pocket	0.1108	0.136493	0.545455	g__Oribacterium
1	saliva	0.465627	0.353588	0.857143	g__Oribacterium
0	pocket	0	0	0	s__Oribacterium_sinus
0	saliva	0.185863	0.247675	0.75	s__Oribacterium_sinus
1	pocket	0.00375273	0.0124464	0.0909091	s__Oribacterium_sinus
1	saliva	0.452207	0.34729	0.857143	s__Oribacterium_sinus
0	pocket	0	0	0	t__GCF_000160635
0	saliva	0.185863	0.247675	0.75	t__GCF_000160635
1	pocket	0.00375273	0.0124464	0.0909091	t__GCF_000160635
1	saliva	0.452207	0.34729	0.857143	t__GCF_000160635
0	pocket	0.363541	0.506555	1	s__Oribacterium_sp_oral_taxon_078
0	saliva	0.00251375	0.00710996	0.125	s__Oribacterium_sp_oral_taxon_078
1	pocket	0.107046	0.132312	0.545455	s__Oribacterium_sp_oral_taxon_078
1	saliva	0.0134214	0.0231221	0.285714	s__Oribacterium_sp_oral_taxon_078
0	pocket	0.363541	0.506555	1	t__Oribacterium_sp_oral_taxon_078_unclassified
0	saliva	0.00251375	0.00710996	0.125	t__Oribacterium_sp_oral_taxon_078_unclassified
1	pocket	0.107046	0.132312	0.545455	t__Oribacterium_sp_oral_taxon_078_unclassified
1	saliva	0.0134214	0.0231221	0.285714	t__Oribacterium_sp_oral_taxon_078_unclassified
0	pocket	0.00304455	0.00809349	0.181818	g__Shuttleworthia
0	saliva	0	0	0	g__Shuttleworthia
1	pocket	0.000733636	0.0024332	0.0909091	g__Shuttleworthia
1	saliva	0.000541429	0.00143249	0.142857	g__Shuttleworthia
0	pocket	0.00304455	0.00809349	0.181818	s__Shuttleworthia_satelles
0	saliva	0	0	0	s__Shuttleworthia_satelles
1	pocket	0.000733636	0.0024332	0.0909091	s__Shuttleworthia_satelles
1	saliva	0.000541429	0.00143249	0.142857	s__Shuttleworthia_satelles
0	pocket	0.00304455	0.00809349	0.181818	t__GCF_000160115
0	saliva	0	0	0	t__GCF_000160115
1	pocket	0.000733636	0.0024332	0.0909091	t__GCF_000160115
1	saliva	0.000541429	0.00143249	0.142857	t__GCF_000160115
0	pocket	0.0880945	0.153532	0.727273	g__Stomatobaculum
0	saliva	0.873926	0.857154	1	g__Stomatobaculum
1	pocket	0.0293427	0.0743397	0.363636	g__Stomatobaculum
1	saliva	0.481151	0.30376	1	g__Stomatobaculum
0	pocket	0.0880945	0.153532	0.727273	s__Stomatobaculum_longum
0	saliva	0.873926	0.857154	1	s__Stomatobaculum_longum
1	pocket	0.0293427	0.0743397	0.363636	s__Stomatobaculum_longum
1	saliva	0.481151	0.30376	1	s__Stomatobaculum_longum
0	pocket	0.0880945	0.153532	0.727273	t__GCF_000242235
0	saliva	0.873926	0.857154	1	t__GCF_000242235
1	pocket	0.0293427	0.0743397	0.363636	t__GCF_000242235
1	saliva	0.481151	0.30376	1	t__GCF_000242235
0	pocket	0.427252	0.864725	0.727273	f__Peptostreptococcaceae
0	saliva	0.122199	0.242347	0.5	f__Peptostreptococcaceae
1	pocket	1.39205	1.08403	0.909091	f__Peptostreptococcaceae
1	saliva	0.0556957	0.0814161	0.428571	f__Peptostreptococcaceae
0	pocket	0.30245	0.782154	0.545455	g__Filifactor
0	saliva	0.0470975	0.108404	0.375	g__Filifactor
1	pocket	1.28263	1.04145	0.727273	g__Filifactor
1	saliva	0.0549857	0.079943	0.428571	g__Filifactor
0	pocket	0.30245	0.782154	0.545455	s__Filifactor_alocis
0	saliva	0.0470975	0.108404	0.375	s__Filifactor_alocis
1	pocket	1.28263	1.04145	0.727273	s__Filifactor_alocis
1	saliva	0.0549857	0.079943	0.428571	s__Filifactor_alocis
0	pocket	0.30245	0.782154	0.545455	t__GCF_000163895
0	saliva	0.0470975	0.108404	0.375	t__GCF_000163895
1	pocket	1.28263	1.04145	0.727273	t__GCF_000163895
1	saliva	0.0549857	0.079943	0.428571	t__GCF_000163895
0	pocket	0.0869645	0.127984	0.727273	g__Peptostreptococcaceae_noname
0	saliva	0	0	0	g__Peptostreptococcaceae_noname
1	pocket	0.104022	0.133252	0.636364	g__Peptostreptococcaceae_noname
1	saliva	0.00071	0.00187848	0.142857	g__Peptostreptococcaceae_noname
0	pocket	0.0869645	0.127984	0.727273	s__Eubacterium_yurii
0	saliva	0	0	0	s__Eubacterium_yurii
1	pocket	0.104022	0.133252	0.636364	s__Eubacterium_yurii
1	saliva	0.00071	0.00187848	0.142857	s__Eubacterium_yurii
0	pocket	0.0869645	0.127984	0.727273	t__GCF_000146855
0	saliva	0	0	0	t__GCF_000146855
1	pocket	0.104022	0.133252	0.636364	t__GCF_000146855
1	saliva	0.00071	0.00187848	0.142857	t__GCF_000146855
0	pocket	0.0378364	0.102102	0.363636	g__Peptostreptococcus
0	saliva	0.0751012	0.138755	0.375	g__Peptostreptococcus
1	pocket	0.00540273	0.0179188	0.0909091	g__Peptostreptococcus
1	saliva	0	0	0	g__Peptostreptococcus
0	pocket	0.0378364	0.102102	0.363636	s__Peptostreptococcus_stomatis
0	saliva	0.0536312	0.134251	0.375	s__Peptostreptococcus_stomatis
1	pocket	0.00539	0.0178766	0.0909091	s__Peptostreptococcus_stomatis
1	saliva	0	0	0	s__Peptostreptococcus_stomatis
0	pocket	0.0378364	0.102102	0.363636	t__GCF_000147675
0	saliva	0.0536312	0.134251	0.375	t__GCF_000147675
1	pocket	0.00539	0.0178766	0.0909091	t__GCF_000147675
1	saliva	0	0	0	t__GCF_000147675
0	pocket	0	0	0	s__Peptostreptococcus_unclassified
0	saliva	0.0214687	0.0488468	0.25	s__Peptostreptococcus_unclassified
1	pocket	1.27273e-05	4.22116e-05	0.0909091	s__Peptostreptococcus_unclassified
1	saliva	0	0	0	s__Peptostreptococcus_unclassified
0	pocket	0.0526318	0.0859601	0.545455	c__Erysipelotrichia
0	saliva	0.202635	0.302238	0.5	c__Erysipelotrichia
1	pocket	0.231903	0.322285	0.727273	c__Erysipelotrichia
1	saliva	0.205561	0.1935	0.714286	c__Erysipelotrichia
0	pocket	0.0526318	0.0859601	0.545455	o__Erysipelotrichales
0	saliva	0.202635	0.302238	0.5	o__Erysipelotrichales
1	pocket	0.231903	0.322285	0.727273	o__Erysipelotrichales
1	saliva	0.205561	0.1935	0.714286	o__Erysipelotrichales
0	pocket	0.0526318	0.0859601	0.545455	f__Erysipelotrichaceae
0	saliva	0.202635	0.302238	0.5	f__Erysipelotrichaceae
1	pocket	0.231903	0.322285	0.727273	f__Erysipelotrichaceae
1	saliva	0.205561	0.1935	0.714286	f__Erysipelotrichaceae
0	pocket	0.0103945	0.022893	0.272727	g__Bulleidia
0	saliva	0	0	0	g__Bulleidia
1	pocket	0.170674	0.260937	0.636364	g__Bulleidia
1	saliva	0.0127514	0.0184097	0.428571	g__Bulleidia
0	pocket	0.0103945	0.022893	0.272727	s__Bulleidia_extructa
0	saliva	0	0	0	s__Bulleidia_extructa
1	pocket	0.170674	0.260937	0.636364	s__Bulleidia_extructa
1	saliva	0.0127514	0.0184097	0.428571	s__Bulleidia_extructa
0	pocket	0.0103945	0.022893	0.272727	t__GCF_000177375
0	saliva	0	0	0	t__GCF_000177375
1	pocket	0.170674	0.260937	0.636364	t__GCF_000177375
1	saliva	0.0127514	0.0184097	0.428571	t__GCF_000177375
0	pocket	0.000500909	0.00166133	0.0909091	g__Eggerthia
0	saliva	0	0	0	g__Eggerthia
1	pocket	0.00193909	0.00546877	0.181818	g__Eggerthia
1	saliva	0	0	0	g__Eggerthia
0	pocket	0.000500909	0.00166133	0.0909091	s__Eggerthia_catenaformis
0	saliva	0	0	0	s__Eggerthia_catenaformis
1	pocket	0.00193909	0.00546877	0.181818	s__Eggerthia_catenaformis
1	saliva	0	0	0	s__Eggerthia_catenaformis
0	pocket	0.000500909	0.00166133	0.0909091	t__GCF_000340375
0	saliva	0	0	0	t__GCF_000340375
1	pocket	0.00193909	0.00546877	0.181818	t__GCF_000340375
1	saliva	0	0	0	t__GCF_000340375
0	pocket	0.0417373	0.0656455	0.454545	g__Solobacterium
0	saliva	0.202635	0.302238	0.5	g__Solobacterium
1	pocket	0.0592873	0.107551	0.454545	g__Solobacterium
1	saliva	0.19281	0.177578	0.714286	g__Solobacterium
0	pocket	0.0417373	0.0656455	0.454545	s__Solobacterium_moorei
0	saliva	0.202635	0.302238	0.5	s__Solobacterium_moorei
1	pocket	0.0592873	0.107551	0.454545	s__Solobacterium_moorei
1	saliva	0.19281	0.177578	0.714286	s__Solobacterium_moorei
0	pocket	0.0417373	0.0656455	0.454545	t__GCF_000186945
0	saliva	0.202635	0.302238	0.5	t__GCF_000186945
1	pocket	0.0592873	0.107551	0.454545	t__GCF_000186945
1	saliva	0.19281	0.177578	0.714286	t__GCF_000186945
0	pocket	3.60209	2.20154	1	c__Negativicutes
0	saliva	9.46165	6.96571	1	c__Negativicutes
1	pocket	2.86444	3.0325	1	c__Negativicutes
1	saliva	10.4458	8.26174	1	c__Negativicutes
0	pocket	3.60209	2.20154	1	o__Selenomonadales
0	saliva	9.46165	6.96571	1	o__Selenomonadales
1	pocket	2.86444	3.0325	1	o__Selenomonadales
1	saliva	10.4458	8.26174	1	o__Selenomonadales
0	pocket	3.60209	2.20154	1	f__Veillonellaceae
0	saliva	9.46165	6.96571	1	f__Veillonellaceae
1	pocket	2.86444	3.0325	1	f__Veillonellaceae
1	saliva	10.4458	8.26174	1	f__Veillonellaceae
0	pocket	0.0984645	0.141534	0.454545	g__Anaeroglobus
0	saliva	0	0	0	g__Anaeroglobus
1	pocket	0.171921	0.360022	0.454545	g__Anaeroglobus
1	saliva	0.01937	0.0317588	0.428571	g__Anaeroglobus
0	pocket	0.0984645	0.141534	0.454545	s__Anaeroglobus_geminatus
0	saliva	0	0	0	s__Anaeroglobus_geminatus
1	pocket	0.171921	0.360022	0.454545	s__Anaeroglobus_geminatus
1	saliva	0.01937	0.0317588	0.428571	s__Anaeroglobus_geminatus
0	pocket	0.0984645	0.141534	0.454545	t__GCF_000239275
0	saliva	0	0	0	t__GCF_000239275
1	pocket	0.171921	0.360022	0.454545	t__GCF_000239275
1	saliva	0.01937	0.0317588	0.428571	t__GCF_000239275
0	pocket	0.0541955	0.0938685	0.454545	g__Centipeda
0	saliva	0	0	0	g__Centipeda
1	pocket	0.02742	0.0462827	0.454545	g__Centipeda
1	saliva	0	0	0	g__Centipeda
0	pocket	0.0541955	0.0938685	0.454545	s__Centipeda_periodontii
0	saliva	0	0	0	s__Centipeda_periodontii
1	pocket	0.02742	0.0462827	0.454545	s__Centipeda_periodontii
1	saliva	0	0	0	s__Centipeda_periodontii
0	pocket	0.0541955	0.0938685	0.454545	t__GCF_000213975
0	saliva	0	0	0	t__GCF_000213975
1	pocket	0.02742	0.0462827	0.454545	t__GCF_000213975
1	saliva	0	0	0	t__GCF_000213975
0	pocket	0.305921	0.415943	1	g__Dialister
0	saliva	0.0239325	0.041129	0.375	g__Dialister
1	pocket	0.898792	1.98098	0.727273	g__Dialister
1	saliva	0.0497943	0.0787655	0.428571	g__Dialister
0	pocket	0.305921	0.415943	1	s__Dialister_invisus
0	saliva	0.0239325	0.041129	0.375	s__Dialister_invisus
1	pocket	0.898792	1.98098	0.727273	s__Dialister_invisus
1	saliva	0.0497943	0.0787655	0.428571	s__Dialister_invisus
0	pocket	0.305921	0.415943	1	t__GCF_000160055
0	saliva	0.0239325	0.041129	0.375	t__GCF_000160055
1	pocket	0.898792	1.98098	0.727273	t__GCF_000160055
1	saliva	0.0497943	0.0787655	0.428571	t__GCF_000160055
0	pocket	0.0238973	0.0600319	0.363636	g__Megasphaera
0	saliva	0.874897	0.811903	1	g__Megasphaera
1	pocket	0.00498727	0.0124896	0.181818	g__Megasphaera
1	saliva	0.690147	0.668932	1	g__Megasphaera
0	pocket	0.0193191	0.0589439	0.363636	s__Megasphaera_micronuciformis
0	saliva	0.874897	0.811903	1	s__Megasphaera_micronuciformis
1	pocket	0.00498727	0.0124896	0.181818	s__Megasphaera_micronuciformis
1	saliva	0.690147	0.668932	1	s__Megasphaera_micronuciformis
0	pocket	0.0193191	0.0589439	0.363636	t__GCF_000165735
0	saliva	0.874897	0.811903	1	t__GCF_000165735
1	pocket	0.00498727	0.0124896	0.181818	t__GCF_000165735
1	saliva	0.690147	0.668932	1	t__GCF_000165735
0	pocket	0.00457818	0.0151841	0.0909091	s__Megasphaera_unclassified
0	saliva	0	0	0	s__Megasphaera_unclassified
1	pocket	0	0	0	s__Megasphaera_unclassified
1	saliva	0	0	0	s__Megasphaera_unclassified
0	pocket	0.04088	0.0685281	0.454545	g__Mitsuokella
0	saliva	0.017535	0.0258633	0.375	g__Mitsuokella
1	pocket	0.0144173	0.0478167	0.0909091	g__Mitsuokella
1	saliva	0	0	0	g__Mitsuokella
0	pocket	0.04088	0.0685281	0.454545	s__Mitsuokella_unclassified
0	saliva	0.017535	0.0258633	0.375	s__Mitsuokella_unclassified
1	pocket	0.0144173	0.0478167	0.0909091	s__Mitsuokella_unclassified
1	saliva	0	0	0	s__Mitsuokella_unclassified
0	pocket	1.21142	0.835394	0.909091	g__Selenomonas
0	saliva	0.0234062	0.0363679	0.5	g__Selenomonas
1	pocket	0.626092	0.930659	0.818182	g__Selenomonas
1	saliva	0.135713	0.175806	0.714286	g__Selenomonas
0	pocket	0.0861464	0.106376	0.545455	s__Selenomonas_artemidis
0	saliva	0	0	0	s__Selenomonas_artemidis
1	pocket	0.0178018	0.0384863	0.363636	s__Selenomonas_artemidis
1	saliva	0.00432857	0.0114523	0.142857	s__Selenomonas_artemidis
0	pocket	0.0861464	0.106376	0.545455	t__GCF_000187125
0	saliva	0	0	0	t__GCF_000187125
1	pocket	0.0178018	0.0384863	0.363636	t__GCF_000187125
1	saliva	0.00432857	0.0114523	0.142857	t__GCF_000187125
0	pocket	0.0362973	0.0466445	0.545455	s__Selenomonas_flueggei
0	saliva	0.00935	0.0165827	0.375	s__Selenomonas_flueggei
1	pocket	0.00888455	0.019974	0.272727	s__Selenomonas_flueggei
1	saliva	0.0131857	0.021942	0.428571	s__Selenomonas_flueggei
0	pocket	0.0362973	0.0466445	0.545455	t__GCF_000160695
0	saliva	0.00935	0.0165827	0.375	t__GCF_000160695
1	pocket	0.00888455	0.019974	0.272727	t__GCF_000160695
1	saliva	0.0131857	0.021942	0.428571	t__GCF_000160695
0	pocket	0.0989518	0.160653	0.727273	s__Selenomonas_infelix
0	saliva	0	0	0	s__Selenomonas_infelix
1	pocket	0.0517436	0.0882845	0.454545	s__Selenomonas_infelix
1	saliva	0.00183857	0.0048644	0.142857	s__Selenomonas_infelix
0	pocket	0.0989518	0.160653	0.727273	t__GCF_000234095
0	saliva	0	0	0	t__GCF_000234095
1	pocket	0.0517436	0.0882845	0.454545	t__GCF_000234095
1	saliva	0.00183857	0.0048644	0.142857	t__GCF_000234095
0	pocket	0.913558	0.796948	0.909091	s__Selenomonas_noxia
0	saliva	0.0122463	0.0198759	0.375	s__Selenomonas_noxia
1	pocket	0.315404	0.58225	0.636364	s__Selenomonas_noxia
1	saliva	0.111967	0.168772	0.571429	s__Selenomonas_noxia
0	pocket	0.913558	0.796948	0.909091	t__Selenomonas_noxia_unclassified
0	saliva	0.0122463	0.0198759	0.375	t__Selenomonas_noxia_unclassified
1	pocket	0.315404	0.58225	0.636364	t__Selenomonas_noxia_unclassified
1	saliva	0.111967	0.168772	0.571429	t__Selenomonas_noxia_unclassified
0	pocket	0	0	0	s__Selenomonas_sp_CM52
0	saliva	0	0	0	s__Selenomonas_sp_CM52
1	pocket	0.0904873	0.300112	0.0909091	s__Selenomonas_sp_CM52
1	saliva	0	0	0	s__Selenomonas_sp_CM52
0	pocket	0	0	0	t__GCF_000292955
0	saliva	0	0	0	t__GCF_000292955
1	pocket	0.0904873	0.300112	0.0909091	t__GCF_000292955
1	saliva	0	0	0	t__GCF_000292955
0	pocket	0.0764645	0.109763	0.818182	s__Selenomonas_sputigena
0	saliva	0.00181125	0.00336934	0.25	s__Selenomonas_sputigena
1	pocket	0.141771	0.232576	0.727273	s__Selenomonas_sputigena
1	saliva	0.00439143	0.0116186	0.142857	s__Selenomonas_sputigena
0	pocket	0.0764645	0.109763	0.818182	t__Selenomonas_sputigena_unclassified
0	saliva	0.00181125	0.00336934	0.25	t__Selenomonas_sputigena_unclassified
1	pocket	0.141771	0.232576	0.727273	t__Selenomonas_sputigena_unclassified
1	saliva	0.00439143	0.0116186	0.142857	t__Selenomonas_sputigena_unclassified
0	pocket	1.86732	1.99866	1	g__Veillonella
0	saliva	8.52187	6.30376	1	g__Veillonella
1	pocket	1.12082	1.63283	1	g__Veillonella
1	saliva	9.55081	7.60804	1	g__Veillonella
0	pocket	0.00107182	0.00284879	0.181818	s__Veillonella_atypica
0	saliva	1.40285	1.34801	1	s__Veillonella_atypica
1	pocket	6.81818e-05	0.000226134	0.0909091	s__Veillonella_atypica
1	saliva	2.09769	2.40619	1	s__Veillonella_atypica
0	pocket	0	0	0	t__GCF_000318355
0	saliva	0	0	0	t__GCF_000318355
1	pocket	0	0	0	t__GCF_000318355
1	saliva	0.675689	1.7877	0.142857	t__GCF_000318355
0	pocket	0.00107182	0.00284879	0.181818	t__Veillonella_atypica_unclassified
0	saliva	1.40285	1.34801	1	t__Veillonella_atypica_unclassified
1	pocket	6.81818e-05	0.000226134	0.0909091	t__Veillonella_atypica_unclassified
1	saliva	1.422	2.19905	0.857143	t__Veillonella_atypica_unclassified
0	pocket	0.00163818	0.00235528	0.363636	s__Veillonella_dispar
0	saliva	1.00957	1.23803	0.75	s__Veillonella_dispar
1	pocket	0.00661909	0.021953	0.0909091	s__Veillonella_dispar
1	saliva	0.788647	0.585761	0.857143	s__Veillonella_dispar
0	pocket	0.00163818	0.00235528	0.363636	t__GCF_000160015
0	saliva	1.00957	1.23803	0.75	t__GCF_000160015
1	pocket	0.00661909	0.021953	0.0909091	t__GCF_000160015
1	saliva	0.788647	0.585761	0.857143	t__GCF_000160015
0	pocket	0.897984	0.655508	1	s__Veillonella_parvula
0	saliva	0.826846	0.793372	0.875	s__Veillonella_parvula
1	pocket	0.862535	1.51077	0.909091	s__Veillonella_parvula
1	saliva	0.565707	0.391256	1	s__Veillonella_parvula
0	pocket	0.106587	0.35351	0.0909091	t__GCF_000215025
0	saliva	0	0	0	t__GCF_000215025
1	pocket	0	0	0	t__GCF_000215025
1	saliva	0	0	0	t__GCF_000215025
0	pocket	0.791395	0.517317	1	t__Veillonella_parvula_unclassified
0	saliva	0.826846	0.793372	0.875	t__Veillonella_parvula_unclassified
1	pocket	0.862535	1.51077	0.909091	t__Veillonella_parvula_unclassified
1	saliva	0.565707	0.391256	1	t__Veillonella_parvula_unclassified
0	pocket	0	0	0	s__Veillonella_sp_oral_taxon_780
0	saliva	0.209242	0.591827	0.125	s__Veillonella_sp_oral_taxon_780
1	pocket	0	0	0	s__Veillonella_sp_oral_taxon_780
1	saliva	0	0	0	s__Veillonella_sp_oral_taxon_780
0	pocket	0	0	0	t__GCF_000221605
0	saliva	0.209242	0.591827	0.125	t__GCF_000221605
1	pocket	0	0	0	t__GCF_000221605
1	saliva	0	0	0	t__GCF_000221605
0	pocket	0.966623	1.44789	1	s__Veillonella_unclassified
0	saliva	5.07337	4.3721	1	s__Veillonella_unclassified
1	pocket	0.251594	0.325261	0.909091	s__Veillonella_unclassified
1	saliva	6.09877	4.6085	1	s__Veillonella_unclassified
0	pocket	10.13	4.51153	1	p__Fusobacteria
0	saliva	1.34069	1.66567	0.75	p__Fusobacteria
1	pocket	10.3951	4.50544	1	p__Fusobacteria
1	saliva	3.30878	3.10963	1	p__Fusobacteria
0	pocket	10.13	4.51153	1	c__Fusobacteriia
0	saliva	1.34069	1.66567	0.75	c__Fusobacteriia
1	pocket	10.3951	4.50544	1	c__Fusobacteriia
1	saliva	3.30878	3.10963	1	c__Fusobacteriia
0	pocket	10.13	4.51153	1	o__Fusobacteriales
0	saliva	1.34069	1.66567	0.75	o__Fusobacteriales
1	pocket	10.3951	4.50544	1	o__Fusobacteriales
1	saliva	3.30878	3.10963	1	o__Fusobacteriales
0	pocket	7.54264	4.28247	1	f__Fusobacteriaceae
0	saliva	0.829043	1.13557	0.5	f__Fusobacteriaceae
1	pocket	9.02854	5.28912	1	f__Fusobacteriaceae
1	saliva	1.45242	2.08813	1	f__Fusobacteriaceae
0	pocket	7.54264	4.28247	1	g__Fusobacterium
0	saliva	0.829043	1.13557	0.5	g__Fusobacterium
1	pocket	9.02854	5.28912	1	g__Fusobacterium
1	saliva	1.45242	2.08813	1	g__Fusobacterium
0	pocket	0	0	0	s__Fusobacterium_gonidiaformans
0	saliva	0.00044125	0.00124804	0.125	s__Fusobacterium_gonidiaformans
1	pocket	0	0	0	s__Fusobacterium_gonidiaformans
1	saliva	0	0	0	s__Fusobacterium_gonidiaformans
0	pocket	0	0	0	t__Fusobacterium_gonidiaformans_unclassified
0	saliva	0.00044125	0.00124804	0.125	t__Fusobacterium_gonidiaformans_unclassified
1	pocket	0	0	0	t__Fusobacterium_gonidiaformans_unclassified
1	saliva	0	0	0	t__Fusobacterium_gonidiaformans_unclassified
0	pocket	7.48051	4.32456	1	s__Fusobacterium_nucleatum
0	saliva	0.307412	0.493215	0.5	s__Fusobacterium_nucleatum
1	pocket	9.01611	5.29244	1	s__Fusobacterium_nucleatum
1	saliva	0.530274	0.680544	1	s__Fusobacterium_nucleatum
0	pocket	7.48051	4.32456	1	t__Fusobacterium_nucleatum_unclassified
0	saliva	0.307412	0.493215	0.5	t__Fusobacterium_nucleatum_unclassified
1	pocket	9.01611	5.29244	1	t__Fusobacterium_nucleatum_unclassified
1	saliva	0.530274	0.680544	1	t__Fusobacterium_nucleatum_unclassified
0	pocket	0.0621273	0.160472	0.545455	s__Fusobacterium_periodonticum
0	saliva	0.521188	0.825756	0.375	s__Fusobacterium_periodonticum
1	pocket	0.0124355	0.0205786	0.363636	s__Fusobacterium_periodonticum
1	saliva	0.922144	1.45233	0.857143	s__Fusobacterium_periodonticum
0	pocket	0.0621273	0.160472	0.545455	t__Fusobacterium_periodonticum_unclassified
0	saliva	0.521188	0.825756	0.375	t__Fusobacterium_periodonticum_unclassified
1	pocket	0.0124355	0.0205786	0.363636	t__Fusobacterium_periodonticum_unclassified
1	saliva	0.922144	1.45233	0.857143	t__Fusobacterium_periodonticum_unclassified
0	pocket	2.58735	1.72069	1	f__Leptotrichiaceae
0	saliva	0.511652	0.540598	0.75	f__Leptotrichiaceae
1	pocket	1.36654	2.53156	0.818182	f__Leptotrichiaceae
1	saliva	1.85637	1.67389	1	f__Leptotrichiaceae
0	pocket	1.99132	1.50119	1	g__Leptotrichia
0	saliva	0.323266	0.370692	0.75	g__Leptotrichia
1	pocket	1.00217	1.952	0.727273	g__Leptotrichia
1	saliva	1.25975	1.4199	0.857143	g__Leptotrichia
0	pocket	0.596035	0.526275	1	g__Leptotrichiaceae_unclassified
0	saliva	0.188386	0.271378	0.625	g__Leptotrichiaceae_unclassified
1	pocket	0.364373	0.613412	0.818182	g__Leptotrichiaceae_unclassified
1	saliva	0.596616	0.55069	0.857143	g__Leptotrichiaceae_unclassified
0	pocket	0.251493	0.49211	0.636364	s__Leptotrichia_buccalis
0	saliva	0.0040525	0.00786692	0.25	s__Leptotrichia_buccalis
1	pocket	0.221665	0.547661	0.272727	s__Leptotrichia_buccalis
1	saliva	0.0207729	0.0307409	0.571429	s__Leptotrichia_buccalis
0	pocket	0.251493	0.49211	0.636364	t__GCF_000023905
0	saliva	0.0040525	0.00786692	0.25	t__GCF_000023905
1	pocket	0.221665	0.547661	0.272727	t__GCF_000023905
1	saliva	0.0207729	0.0307409	0.571429	t__GCF_000023905
0	pocket	0.00160909	0.00533675	0.0909091	s__Leptotrichia_goodfellowii
0	saliva	0	0	0	s__Leptotrichia_goodfellowii
1	pocket	0.00353545	0.0117258	0.0909091	s__Leptotrichia_goodfellowii
1	saliva	0	0	0	s__Leptotrichia_goodfellowii
0	pocket	0.00160909	0.00533675	0.0909091	t__GCF_000176335
0	saliva	0	0	0	t__GCF_000176335
1	pocket	0.00353545	0.0117258	0.0909091	t__GCF_000176335
1	saliva	0	0	0	t__GCF_000176335
0	pocket	0.411616	0.511034	0.818182	s__Leptotrichia_hofstadii
0	saliva	0.00315125	0.00891308	0.125	s__Leptotrichia_hofstadii
1	pocket	0.139175	0.349733	0.454545	s__Leptotrichia_hofstadii
1	saliva	0.0629314	0.11721	0.428571	s__Leptotrichia_hofstadii
0	pocket	0.411616	0.511034	0.818182	t__GCF_000162955
0	saliva	0.00315125	0.00891308	0.125	t__GCF_000162955
1	pocket	0.139175	0.349733	0.454545	t__GCF_000162955
1	saliva	0.0629314	0.11721	0.428571	t__GCF_000162955
0	pocket	0.0676009	0.0920072	0.545455	s__Leptotrichia_shahii
0	saliva	0.0140787	0.0265593	0.25	s__Leptotrichia_shahii
1	pocket	0.0145609	0.0327171	0.181818	s__Leptotrichia_shahii
1	saliva	0.0374714	0.0614318	0.428571	s__Leptotrichia_shahii
0	pocket	0.0676009	0.0920072	0.545455	t__GCF_000373045
0	saliva	0.0140787	0.0265593	0.25	t__GCF_000373045
1	pocket	0.0145609	0.0327171	0.181818	t__GCF_000373045
1	saliva	0.0374714	0.0614318	0.428571	t__GCF_000373045
0	pocket	0.0643882	0.213551	0.0909091	s__Leptotrichia_sp_oral_taxon_215
0	saliva	0	0	0	s__Leptotrichia_sp_oral_taxon_215
1	pocket	0	0	0	s__Leptotrichia_sp_oral_taxon_215
1	saliva	0.302966	0.801572	0.142857	s__Leptotrichia_sp_oral_taxon_215
0	pocket	0.0643882	0.213551	0.0909091	t__GCF_000469505
0	saliva	0	0	0	t__GCF_000469505
1	pocket	0	0	0	t__GCF_000469505
1	saliva	0.302966	0.801572	0.142857	t__GCF_000469505
0	pocket	0.771268	0.51322	1	s__Leptotrichia_unclassified
0	saliva	0.153127	0.187312	0.75	s__Leptotrichia_unclassified
1	pocket	0.528054	0.941939	0.727273	s__Leptotrichia_unclassified
1	saliva	0.446766	0.653654	0.714286	s__Leptotrichia_unclassified
0	pocket	0.423343	0.391106	0.909091	s__Leptotrichia_wadei
0	saliva	0.148855	0.193454	0.625	s__Leptotrichia_wadei
1	pocket	0.0951782	0.198577	0.545455	s__Leptotrichia_wadei
1	saliva	0.388846	0.52497	0.857143	s__Leptotrichia_wadei
0	pocket	0.423343	0.391106	0.909091	t__Leptotrichia_wadei_unclassified
0	saliva	0.148855	0.193454	0.625	t__Leptotrichia_wadei_unclassified
1	pocket	0.0951782	0.198577	0.545455	t__Leptotrichia_wadei_unclassified
1	saliva	0.388846	0.52497	0.857143	t__Leptotrichia_wadei_unclassified
0	pocket	5.89162	2.81371	1	p__Proteobacteria
0	saliva	9.16451	6.28704	1	p__Proteobacteria
1	pocket	6.17446	2.83306	1	p__Proteobacteria
1	saliva	16.6096	12.0422	1	p__Proteobacteria
0	pocket	0	0	0	c__Alphaproteobacteria
0	saliva	0	0	0	c__Alphaproteobacteria
1	pocket	0	0	0	c__Alphaproteobacteria
1	saliva	0.00830571	0.0219749	0.142857	c__Alphaproteobacteria
0	pocket	0	0	0	o__Caulobacterales
0	saliva	0	0	0	o__Caulobacterales
1	pocket	0	0	0	o__Caulobacterales
1	saliva	0.00830571	0.0219749	0.142857	o__Caulobacterales
0	pocket	0	0	0	f__Caulobacteraceae
0	saliva	0	0	0	f__Caulobacteraceae
1	pocket	0	0	0	f__Caulobacteraceae
1	saliva	0.00830571	0.0219749	0.142857	f__Caulobacteraceae
0	pocket	0	0	0	g__Brevundimonas
0	saliva	0	0	0	g__Brevundimonas
1	pocket	0	0	0	g__Brevundimonas
1	saliva	0.00830571	0.0219749	0.142857	g__Brevundimonas
0	pocket	0	0	0	s__Brevundimonas_unclassified
0	saliva	0	0	0	s__Brevundimonas_unclassified
1	pocket	0	0	0	s__Brevundimonas_unclassified
1	saliva	0.00830571	0.0219749	0.142857	s__Brevundimonas_unclassified
0	pocket	2.15031	1.52511	0.909091	c__Betaproteobacteria
0	saliva	4.86751	5.08612	0.75	c__Betaproteobacteria
1	pocket	2.20657	1.53709	1	c__Betaproteobacteria
1	saliva	10.3502	10.0717	1	c__Betaproteobacteria
0	pocket	0.342279	0.645604	0.727273	o__Burkholderiales
0	saliva	0.15379	0.239307	0.625	o__Burkholderiales
1	pocket	0.293023	0.413922	0.545455	o__Burkholderiales
1	saliva	2.83242	6.60831	0.571429	o__Burkholderiales
0	pocket	0.342279	0.645604	0.727273	f__Burkholderiaceae
0	saliva	0.15379	0.239307	0.625	f__Burkholderiaceae
1	pocket	0.293023	0.413922	0.545455	f__Burkholderiaceae
1	saliva	2.83242	6.60831	0.571429	f__Burkholderiaceae
0	pocket	0.342279	0.645604	0.727273	g__Lautropia
0	saliva	0.15379	0.239307	0.625	g__Lautropia
1	pocket	0.293023	0.413922	0.545455	g__Lautropia
1	saliva	2.83242	6.60831	0.571429	g__Lautropia
0	pocket	0.342279	0.645604	0.727273	s__Lautropia_mirabilis
0	saliva	0.15379	0.239307	0.625	s__Lautropia_mirabilis
1	pocket	0.293023	0.413922	0.545455	s__Lautropia_mirabilis
1	saliva	2.83242	6.60831	0.571429	s__Lautropia_mirabilis
0	pocket	0.342279	0.645604	0.727273	t__GCF_000186425
0	saliva	0.15379	0.239307	0.625	t__GCF_000186425
1	pocket	0.293023	0.413922	0.545455	t__GCF_000186425
1	saliva	2.83242	6.60831	0.571429	t__GCF_000186425
0	pocket	1.80803	1.08832	0.909091	o__Neisseriales
0	saliva	4.71372	4.92169	0.75	o__Neisseriales
1	pocket	1.91354	1.38338	1	o__Neisseriales
1	saliva	7.51781	9.27961	1	o__Neisseriales
0	pocket	1.80803	1.08832	0.909091	f__Neisseriaceae
0	saliva	4.71372	4.92169	0.75	f__Neisseriaceae
1	pocket	1.91354	1.38338	1	f__Neisseriaceae
1	saliva	7.51781	9.27961	1	f__Neisseriaceae
0	pocket	0.266141	0.173519	0.909091	g__Eikenella
0	saliva	0.00811375	0.0163496	0.375	g__Eikenella
1	pocket	0.338165	0.369768	0.909091	g__Eikenella
1	saliva	0.165601	0.161832	0.714286	g__Eikenella
0	pocket	0.266141	0.173519	0.909091	s__Eikenella_corrodens
0	saliva	0.00811375	0.0163496	0.375	s__Eikenella_corrodens
1	pocket	0.338165	0.369768	0.909091	s__Eikenella_corrodens
1	saliva	0.165601	0.161832	0.714286	s__Eikenella_corrodens
0	pocket	0.266141	0.173519	0.909091	t__Eikenella_corrodens_unclassified
0	saliva	0.00811375	0.0163496	0.375	t__Eikenella_corrodens_unclassified
1	pocket	0.338165	0.369768	0.909091	t__Eikenella_corrodens_unclassified
1	saliva	0.165601	0.161832	0.714286	t__Eikenella_corrodens_unclassified
0	pocket	0.373011	0.392919	0.727273	g__Kingella
0	saliva	0.187427	0.361033	0.75	g__Kingella
1	pocket	0.0361673	0.0740238	0.363636	g__Kingella
1	saliva	0.0398286	0.0382969	0.571429	g__Kingella
0	pocket	0.0884318	0.263411	0.272727	s__Kingella_denitrificans
0	saliva	0.0707887	0.181227	0.25	s__Kingella_denitrificans
1	pocket	0.00119273	0.00395583	0.0909091	s__Kingella_denitrificans
1	saliva	0.000432857	0.00114523	0.142857	s__Kingella_denitrificans
0	pocket	0.0884318	0.263411	0.272727	t__GCF_000190695
0	saliva	0.0707887	0.181227	0.25	t__GCF_000190695
1	pocket	0.00119273	0.00395583	0.0909091	t__GCF_000190695
1	saliva	0.000432857	0.00114523	0.142857	t__GCF_000190695
0	pocket	0.275621	0.315208	0.727273	s__Kingella_oralis
0	saliva	0.115523	0.182596	0.75	s__Kingella_oralis
1	pocket	0.0349745	0.0703721	0.363636	s__Kingella_oralis
1	saliva	0.0270214	0.0338491	0.428571	s__Kingella_oralis
0	pocket	0.275621	0.315208	0.727273	t__GCF_000160435
0	saliva	0.115523	0.182596	0.75	t__GCF_000160435
1	pocket	0.0349745	0.0703721	0.363636	t__GCF_000160435
1	saliva	0.0270214	0.0338491	0.428571	t__GCF_000160435
0	pocket	0.00895727	0.0297079	0.0909091	s__Kingella_unclassified
0	saliva	0.001115	0.00213132	0.25	s__Kingella_unclassified
1	pocket	0	0	0	s__Kingella_unclassified
1	saliva	0.0123743	0.0327393	0.142857	s__Kingella_unclassified
0	pocket	1.16888	0.956854	0.818182	g__Neisseria
0	saliva	4.51818	4.71629	0.75	g__Neisseria
1	pocket	1.53921	1.47016	1	g__Neisseria
1	saliva	7.31238	9.15071	1	g__Neisseria
0	pocket	0.0240827	0.075518	0.272727	s__Neisseria_bacilliformis
0	saliva	0.0206925	0.0509362	0.25	s__Neisseria_bacilliformis
1	pocket	0.0342027	0.0863729	0.363636	s__Neisseria_bacilliformis
1	saliva	0.16633	0.215528	0.571429	s__Neisseria_bacilliformis
0	pocket	0.0240827	0.075518	0.272727	t__GCF_000194925
0	saliva	0.0206925	0.0509362	0.25	t__GCF_000194925
1	pocket	0.0342027	0.0863729	0.363636	t__GCF_000194925
1	saliva	0.16633	0.215528	0.571429	t__GCF_000194925
0	pocket	0.190026	0.28256	0.636364	s__Neisseria_elongata
0	saliva	0.168704	0.304333	0.5	s__Neisseria_elongata
1	pocket	0.151416	0.332021	0.454545	s__Neisseria_elongata
1	saliva	0.188431	0.271433	0.571429	s__Neisseria_elongata
0	pocket	0.190026	0.28256	0.636364	t__GCF_000176755
0	saliva	0.168704	0.304333	0.5	t__GCF_000176755
1	pocket	0.151416	0.332021	0.454545	t__GCF_000176755
1	saliva	0.188431	0.271433	0.571429	t__GCF_000176755
0	pocket	0.0440745	0.112332	0.272727	s__Neisseria_flavescens
0	saliva	0.413117	0.676303	0.5	s__Neisseria_flavescens
1	pocket	0.0749327	0.169625	0.181818	s__Neisseria_flavescens
1	saliva	1.05827	2.54088	0.714286	s__Neisseria_flavescens
0	pocket	0.0440745	0.112332	0.272727	t__Neisseria_flavescens_unclassified
0	saliva	0.413117	0.676303	0.5	t__Neisseria_flavescens_unclassified
1	pocket	0.0749327	0.169625	0.181818	t__Neisseria_flavescens_unclassified
1	saliva	1.05827	2.54088	0.714286	t__Neisseria_flavescens_unclassified
0	pocket	0.00113545	0.00376588	0.0909091	s__Neisseria_gonorrhoeae
0	saliva	0.0003575	0.00101116	0.125	s__Neisseria_gonorrhoeae
1	pocket	0	0	0	s__Neisseria_gonorrhoeae
1	saliva	0.0139914	0.0370178	0.142857	s__Neisseria_gonorrhoeae
0	pocket	0.00113545	0.00376588	0.0909091	t__Neisseria_gonorrhoeae_unclassified
0	saliva	0.0003575	0.00101116	0.125	t__Neisseria_gonorrhoeae_unclassified
1	pocket	0	0	0	t__Neisseria_gonorrhoeae_unclassified
1	saliva	0.0139914	0.0370178	0.142857	t__Neisseria_gonorrhoeae_unclassified
0	pocket	0.0200918	0.0410558	0.363636	s__Neisseria_macacae
0	saliva	0.0434213	0.112564	0.25	s__Neisseria_macacae
1	pocket	0.0158073	0.0382434	0.363636	s__Neisseria_macacae
1	saliva	0.0380343	0.0606369	0.428571	s__Neisseria_macacae
0	pocket	0.0200918	0.0410558	0.363636	t__GCF_000220865
0	saliva	0.0434213	0.112564	0.25	t__GCF_000220865
1	pocket	0.0158073	0.0382434	0.363636	t__GCF_000220865
1	saliva	0.0380343	0.0606369	0.428571	t__GCF_000220865
0	pocket	0.00706	0.0197375	0.363636	s__Neisseria_meningitidis
0	saliva	0.031155	0.0588826	0.5	s__Neisseria_meningitidis
1	pocket	0.00613091	0.0154262	0.181818	s__Neisseria_meningitidis
[truncated: 609 more rows]

## Sheet: Table S3
Group	Source	Mean	SD	Prevalence	Pathway
0	pocket	382.225	214.379	1	1CMET2-PWY: N10-formyl-tetrahydrofolate biosynthesis
0	saliva	690.346	843.999	1	1CMET2-PWY: N10-formyl-tetrahydrofolate biosynthesis
1	pocket	514.986	707.535	1	1CMET2-PWY: N10-formyl-tetrahydrofolate biosynthesis
1	saliva	688.208	541.745	1	1CMET2-PWY: N10-formyl-tetrahydrofolate biosynthesis
0	pocket	442.545	222.571	1	ANAEROFRUCAT-PWY: homolactic fermentation
0	saliva	494.05	575.919	1	ANAEROFRUCAT-PWY: homolactic fermentation
1	pocket	568.667	576.118	1	ANAEROFRUCAT-PWY: homolactic fermentation
1	saliva	728.968	451.825	1	ANAEROFRUCAT-PWY: homolactic fermentation
0	pocket	989.086	424.617	1	ANAGLYCOLYSIS-PWY: glycolysis III (from glucose)
0	saliva	839.082	743.787	1	ANAGLYCOLYSIS-PWY: glycolysis III (from glucose)
1	pocket	1485.43	1465.98	1	ANAGLYCOLYSIS-PWY: glycolysis III (from glucose)
1	saliva	1082.58	642.621	1	ANAGLYCOLYSIS-PWY: glycolysis III (from glucose)
0	pocket	106.372	83.113	1	ARG+POLYAMINE-SYN: superpathway of arginine and polyamine biosynthesis
0	saliva	92.394	137.405	0.75	ARG+POLYAMINE-SYN: superpathway of arginine and polyamine biosynthesis
1	pocket	128.049	140.734	0.818182	ARG+POLYAMINE-SYN: superpathway of arginine and polyamine biosynthesis
1	saliva	107.291	57.2004	1	ARG+POLYAMINE-SYN: superpathway of arginine and polyamine biosynthesis
0	pocket	50.4898	43.2224	0.818182	ARGININE-SYN4-PWY: L-ornithine de novo biosynthesis
0	saliva	3.21072	5.61513	0.375	ARGININE-SYN4-PWY: L-ornithine de novo biosynthesis
1	pocket	138.448	135.185	1	ARGININE-SYN4-PWY: L-ornithine de novo biosynthesis
1	saliva	27.6178	40.8907	1	ARGININE-SYN4-PWY: L-ornithine de novo biosynthesis
0	pocket	7.16886	10.3308	0.454545	ARGORNPROST-PWY: arginine, ornithine and proline interconversion
0	saliva	5.58519	10.5923	0.25	ARGORNPROST-PWY: arginine, ornithine and proline interconversion
1	pocket	42.7793	68.6911	0.727273	ARGORNPROST-PWY: arginine, ornithine and proline interconversion
1	saliva	21.1838	36.6456	0.571429	ARGORNPROST-PWY: arginine, ornithine and proline interconversion
0	pocket	698.05	375.745	1	ARGSYN-PWY: L-arginine biosynthesis I (via L-ornithine)
0	saliva	563.454	364.186	1	ARGSYN-PWY: L-arginine biosynthesis I (via L-ornithine)
1	pocket	719.728	536.51	1	ARGSYN-PWY: L-arginine biosynthesis I (via L-ornithine)
1	saliva	877.79	512.619	1	ARGSYN-PWY: L-arginine biosynthesis I (via L-ornithine)
0	pocket	390.416	225.535	1	ARGSYNBSUB-PWY: L-arginine biosynthesis II (acetyl cycle)
0	saliva	461.19	280.52	1	ARGSYNBSUB-PWY: L-arginine biosynthesis II (acetyl cycle)
1	pocket	356.112	315.487	1	ARGSYNBSUB-PWY: L-arginine biosynthesis II (acetyl cycle)
1	saliva	745.442	550.368	1	ARGSYNBSUB-PWY: L-arginine biosynthesis II (acetyl cycle)
0	pocket	1205.52	533.904	1	ARO-PWY: chorismate biosynthesis I
0	saliva	1479.56	1087.17	1	ARO-PWY: chorismate biosynthesis I
1	pocket	1508.05	1498.9	1	ARO-PWY: chorismate biosynthesis I
1	saliva	1709.08	1058.8	1	ARO-PWY: chorismate biosynthesis I
0	pocket	642.974	317.848	1	ASPASN-PWY: superpathway of L-aspartate and L-asparagine biosynthesis
0	saliva	682.962	656.099	1	ASPASN-PWY: superpathway of L-aspartate and L-asparagine biosynthesis
1	pocket	948.007	881.571	1	ASPASN-PWY: superpathway of L-aspartate and L-asparagine biosynthesis
1	saliva	614.481	362.493	1	ASPASN-PWY: superpathway of L-aspartate and L-asparagine biosynthesis
0	pocket	0.152714	0.506494	0.0909091	AST-PWY: L-arginine degradation II (AST pathway)
0	saliva	0	0	0	AST-PWY: L-arginine degradation II (AST pathway)
1	pocket	0	0	0	AST-PWY: L-arginine degradation II (AST pathway)
1	saliva	0	0	0	AST-PWY: L-arginine degradation II (AST pathway)
0	pocket	277.52	172.308	1	BIOTIN-BIOSYNTHESIS-PWY: biotin biosynthesis I
0	saliva	64.5173	102.795	0.375	BIOTIN-BIOSYNTHESIS-PWY: biotin biosynthesis I
1	pocket	419.619	352.9	1	BIOTIN-BIOSYNTHESIS-PWY: biotin biosynthesis I
1	saliva	114.062	165.403	1	BIOTIN-BIOSYNTHESIS-PWY: biotin biosynthesis I
0	pocket	1196.62	594.744	1	BRANCHED-CHAIN-AA-SYN-PWY: superpathway of branched amino acid biosynthesis
0	saliva	1508.38	1068.48	1	BRANCHED-CHAIN-AA-SYN-PWY: superpathway of branched amino acid biosynthesis
1	pocket	1273.34	1281.68	1	BRANCHED-CHAIN-AA-SYN-PWY: superpathway of branched amino acid biosynthesis
1	saliva	1521.16	739.104	1	BRANCHED-CHAIN-AA-SYN-PWY: superpathway of branched amino acid biosynthesis
0	pocket	951.337	473.818	1	CALVIN-PWY: Calvin-Benson-Bassham cycle
0	saliva	691.965	760.819	1	CALVIN-PWY: Calvin-Benson-Bassham cycle
1	pocket	1623.78	1868.01	1	CALVIN-PWY: Calvin-Benson-Bassham cycle
1	saliva	793.873	554.869	1	CALVIN-PWY: Calvin-Benson-Bassham cycle
0	pocket	1.22861	4.07483	0.0909091	CENTFERM-PWY: pyruvate fermentation to butanoate
0	saliva	0	0	0	CENTFERM-PWY: pyruvate fermentation to butanoate
1	pocket	0	0	0	CENTFERM-PWY: pyruvate fermentation to butanoate
1	saliva	0	0	0	CENTFERM-PWY: pyruvate fermentation to butanoate
0	pocket	186.648	107.331	1	CITRULBIO-PWY: L-citrulline biosynthesis
0	saliva	14.2315	15.7911	0.625	CITRULBIO-PWY: L-citrulline biosynthesis
1	pocket	280.99	280.829	1	CITRULBIO-PWY: L-citrulline biosynthesis
1	saliva	114.524	188.183	1	CITRULBIO-PWY: L-citrulline biosynthesis
0	pocket	1353.22	577.673	1	COA-PWY-1: coenzyme A biosynthesis II (mammalian)
0	saliva	1617.48	1194.1	1	COA-PWY-1: coenzyme A biosynthesis II (mammalian)
1	pocket	1998.77	1970.11	1	COA-PWY-1: coenzyme A biosynthesis II (mammalian)
1	saliva	2111.54	1396.28	1	COA-PWY-1: coenzyme A biosynthesis II (mammalian)
0	pocket	875.022	392.913	1	COA-PWY: coenzyme A biosynthesis I
0	saliva	1207.08	1045.56	1	COA-PWY: coenzyme A biosynthesis I
1	pocket	1342.35	1386.37	1	COA-PWY: coenzyme A biosynthesis I
1	saliva	1535.86	1103.53	1	COA-PWY: coenzyme A biosynthesis I
0	pocket	164.083	120.332	0.909091	COBALSYN-PWY: adenosylcobalamin salvage from cobinamide I
0	saliva	114.32	134.808	0.875	COBALSYN-PWY: adenosylcobalamin salvage from cobinamide I
1	pocket	339.378	316.52	1	COBALSYN-PWY: adenosylcobalamin salvage from cobinamide I
1	saliva	152.54	125.228	1	COBALSYN-PWY: adenosylcobalamin salvage from cobinamide I
0	pocket	85.4218	83.2376	0.818182	COLANSYN-PWY: colanic acid building blocks biosynthesis
0	saliva	3.30996	6.54484	0.25	COLANSYN-PWY: colanic acid building blocks biosynthesis
1	pocket	170.792	382.884	0.636364	COLANSYN-PWY: colanic acid building blocks biosynthesis
1	saliva	11.0785	25.9408	0.285714	COLANSYN-PWY: colanic acid building blocks biosynthesis
0	pocket	1209.47	538.698	1	COMPLETE-ARO-PWY: superpathway of aromatic amino acid biosynthesis
0	saliva	1525.6	1100.17	1	COMPLETE-ARO-PWY: superpathway of aromatic amino acid biosynthesis
1	pocket	1463.03	1424.44	1	COMPLETE-ARO-PWY: superpathway of aromatic amino acid biosynthesis
1	saliva	1775.59	1131.44	1	COMPLETE-ARO-PWY: superpathway of aromatic amino acid biosynthesis
0	pocket	1002.68	509.572	1	DAPLYSINESYN-PWY: L-lysine biosynthesis I
0	saliva	1745.86	1898.91	1	DAPLYSINESYN-PWY: L-lysine biosynthesis I
1	pocket	886.99	826.582	1	DAPLYSINESYN-PWY: L-lysine biosynthesis I
1	saliva	3044.06	3982.64	1	DAPLYSINESYN-PWY: L-lysine biosynthesis I
0	pocket	0.93604	3.10449	0.0909091	DENITRIFICATION-PWY: nitrate reduction I (denitrification)
0	saliva	1.53365	3.57153	0.25	DENITRIFICATION-PWY: nitrate reduction I (denitrification)
1	pocket	0	0	0	DENITRIFICATION-PWY: nitrate reduction I (denitrification)
1	saliva	6.42876	9.76003	0.428571	DENITRIFICATION-PWY: nitrate reduction I (denitrification)
0	pocket	805.623	391.362	1	DENOVOPURINE2-PWY: superpathway of purine nucleotides de novo biosynthesis II
0	saliva	868.982	775.156	1	DENOVOPURINE2-PWY: superpathway of purine nucleotides de novo biosynthesis II
1	pocket	1070.46	1080.84	1	DENOVOPURINE2-PWY: superpathway of purine nucleotides de novo biosynthesis II
1	saliva	996.996	575.712	1	DENOVOPURINE2-PWY: superpathway of purine nucleotides de novo biosynthesis II
0	pocket	895.887	405.174	1	DTDPRHAMSYN-PWY: dTDP-L-rhamnose biosynthesis I
0	saliva	805.74	661.883	1	DTDPRHAMSYN-PWY: dTDP-L-rhamnose biosynthesis I
1	pocket	1342.27	1376.66	1	DTDPRHAMSYN-PWY: dTDP-L-rhamnose biosynthesis I
1	saliva	810.598	530.955	1	DTDPRHAMSYN-PWY: dTDP-L-rhamnose biosynthesis I
0	pocket	1.07355	3.56056	0.0909091	FAO-PWY: fatty acid &beta;-oxidation I
0	saliva	0	0	0	FAO-PWY: fatty acid &beta;-oxidation I
1	pocket	1.2459	4.13219	0.0909091	FAO-PWY: fatty acid &beta;-oxidation I
1	saliva	2.5534	6.75567	0.142857	FAO-PWY: fatty acid &beta;-oxidation I
0	pocket	564.439	302.479	1	FASYN-ELONG-PWY: fatty acid elongation -- saturated
0	saliva	470.149	456.476	1	FASYN-ELONG-PWY: fatty acid elongation -- saturated
1	pocket	684.066	578.586	1	FASYN-ELONG-PWY: fatty acid elongation -- saturated
1	saliva	701.96	370.699	1	FASYN-ELONG-PWY: fatty acid elongation -- saturated
0	pocket	592.322	353.752	1	FASYN-INITIAL-PWY: superpathway of fatty acid biosynthesis initiation (E. coli)
0	saliva	523.71	448.519	1	FASYN-INITIAL-PWY: superpathway of fatty acid biosynthesis initiation (E. coli)
1	pocket	629.367	532.348	1	FASYN-INITIAL-PWY: superpathway of fatty acid biosynthesis initiation (E. coli)
1	saliva	817.889	455.918	1	FASYN-INITIAL-PWY: superpathway of fatty acid biosynthesis initiation (E. coli)
0	pocket	91.9189	66.508	1	FERMENTATION-PWY: mixed acid fermentation
0	saliva	184.457	249.387	0.875	FERMENTATION-PWY: mixed acid fermentation
1	pocket	99.821	96.9269	1	FERMENTATION-PWY: mixed acid fermentation
1	saliva	270.062	209.108	1	FERMENTATION-PWY: mixed acid fermentation
0	pocket	191.573	121.05	1	FOLSYN-PWY: superpathway of tetrahydrofolate biosynthesis and salvage
0	saliva	39.8387	81.8054	0.5	FOLSYN-PWY: superpathway of tetrahydrofolate biosynthesis and salvage
1	pocket	181.54	164.147	1	FOLSYN-PWY: superpathway of tetrahydrofolate biosynthesis and salvage
1	saliva	47.3079	60.3039	0.428571	FOLSYN-PWY: superpathway of tetrahydrofolate biosynthesis and salvage
0	pocket	1.5187	5.03696	0.0909091	FUC-RHAMCAT-PWY: superpathway of fucose and rhamnose degradation
0	saliva	0.900322	2.5465	0.125	FUC-RHAMCAT-PWY: superpathway of fucose and rhamnose degradation
1	pocket	0	0	0	FUC-RHAMCAT-PWY: superpathway of fucose and rhamnose degradation
1	saliva	0	0	0	FUC-RHAMCAT-PWY: superpathway of fucose and rhamnose degradation
0	pocket	0.80511	2.67025	0.0909091	FUCCAT-PWY: fucose degradation
0	saliva	2.68812	3.15196	0.5	FUCCAT-PWY: fucose degradation
1	pocket	0	0	0	FUCCAT-PWY: fucose degradation
1	saliva	1.71255	4.53098	0.142857	FUCCAT-PWY: fucose degradation
0	pocket	8.87069	14.228	0.454545	GALACT-GLUCUROCAT-PWY: superpathway of hexuronide and hexuronate degradation
0	saliva	9.59115	15.7417	0.5	GALACT-GLUCUROCAT-PWY: superpathway of hexuronide and hexuronate degradation
1	pocket	19.9447	53.103	0.545455	GALACT-GLUCUROCAT-PWY: superpathway of hexuronide and hexuronate degradation
1	saliva	13.4736	12.3228	0.714286	GALACT-GLUCUROCAT-PWY: superpathway of hexuronide and hexuronate degradation
0	pocket	0.412777	1.36903	0.0909091	GALACTARDEG-PWY: D-galactarate degradation I
0	saliva	0	0	0	GALACTARDEG-PWY: D-galactarate degradation I
1	pocket	0	0	0	GALACTARDEG-PWY: D-galactarate degradation I
1	saliva	0.757628	2.00449	0.142857	GALACTARDEG-PWY: D-galactarate degradation I
0	pocket	9.77013	14.7613	0.636364	GALACTUROCAT-PWY: D-galacturonate degradation I
0	saliva	9.44779	15.5528	0.5	GALACTUROCAT-PWY: D-galacturonate degradation I
1	pocket	30.5878	68.0701	0.636364	GALACTUROCAT-PWY: D-galacturonate degradation I
1	saliva	14.5991	11.9239	0.857143	GALACTUROCAT-PWY: D-galacturonate degradation I
0	pocket	341.732	183.846	1	GLCMANNANAUT-PWY: superpathway of N-acetylglucosamine, N-acetylmannosamine and N-acetylneuraminate degradation
0	saliva	249.894	331.472	0.875	GLCMANNANAUT-PWY: superpathway of N-acetylglucosamine, N-acetylmannosamine and N-acetylneuraminate degradation
1	pocket	425.892	350.479	1	GLCMANNANAUT-PWY: superpathway of N-acetylglucosamine, N-acetylmannosamine and N-acetylneuraminate degradation
1	saliva	292.045	279.081	1	GLCMANNANAUT-PWY: superpathway of N-acetylglucosamine, N-acetylmannosamine and N-acetylneuraminate degradation
0	pocket	0.539415	1.78904	0.0909091	GLUCARDEG-PWY: D-glucarate degradation I
0	saliva	1.33416	3.77358	0.125	GLUCARDEG-PWY: D-glucarate degradation I
1	pocket	0.663314	2.19996	0.0909091	GLUCARDEG-PWY: D-glucarate degradation I
1	saliva	0.438362	1.1598	0.142857	GLUCARDEG-PWY: D-glucarate degradation I
0	pocket	0.412777	1.36903	0.0909091	GLUCARGALACTSUPER-PWY: superpathway of D-glucarate and D-galactarate degradation
0	saliva	0	0	0	GLUCARGALACTSUPER-PWY: superpathway of D-glucarate and D-galactarate degradation
1	pocket	0	0	0	GLUCARGALACTSUPER-PWY: superpathway of D-glucarate and D-galactarate degradation
1	saliva	0.757628	2.00449	0.142857	GLUCARGALACTSUPER-PWY: superpathway of D-glucarate and D-galactarate degradation
0	pocket	275.298	172.38	1	GLUCONEO-PWY: gluconeogenesis I
0	saliva	160.628	220.383	0.875	GLUCONEO-PWY: gluconeogenesis I
1	pocket	162.681	209.593	0.909091	GLUCONEO-PWY: gluconeogenesis I
1	saliva	226.361	164.266	1	GLUCONEO-PWY: gluconeogenesis I
0	pocket	70.0279	40.1658	1	GLUCOSE1PMETAB-PWY: glucose and glucose-1-phosphate degradation
0	saliva	32.9764	46.1244	0.75	GLUCOSE1PMETAB-PWY: glucose and glucose-1-phosphate degradation
1	pocket	36.8816	57.3318	0.636364	GLUCOSE1PMETAB-PWY: glucose and glucose-1-phosphate degradation
1	saliva	66.3896	85.6734	1	GLUCOSE1PMETAB-PWY: glucose and glucose-1-phosphate degradation
0	pocket	39.2749	25.7978	0.909091	GLUCUROCAT-PWY: superpathway of &beta;-D-glucuronide and D-glucuronate degradation
0	saliva	15.8089	21.8547	0.625	GLUCUROCAT-PWY: superpathway of &beta;-D-glucuronide and D-glucuronate degradation
1	pocket	43.2273	65.9575	0.818182	GLUCUROCAT-PWY: superpathway of &beta;-D-glucuronide and D-glucuronate degradation
1	saliva	23.1772	15.9764	0.857143	GLUCUROCAT-PWY: superpathway of &beta;-D-glucuronide and D-glucuronate degradation
0	pocket	343.448	263.959	1	GLUTORN-PWY: L-ornithine biosynthesis
0	saliva	281.996	171.672	1	GLUTORN-PWY: L-ornithine biosynthesis
1	pocket	319.154	219.93	1	GLUTORN-PWY: L-ornithine biosynthesis
1	saliva	666.927	542.166	1	GLUTORN-PWY: L-ornithine biosynthesis
0	pocket	63.4301	65.5328	0.727273	GLYCOCAT-PWY: glycogen degradation I (bacterial)
0	saliva	26.8951	42.7094	0.5	GLYCOCAT-PWY: glycogen degradation I (bacterial)
1	pocket	106.839	209.486	0.727273	GLYCOCAT-PWY: glycogen degradation I (bacterial)
1	saliva	12.6347	18.1641	0.428571	GLYCOCAT-PWY: glycogen degradation I (bacterial)
0	pocket	629.171	310.993	1	GLYCOGENSYNTH-PWY: glycogen biosynthesis I (from ADP-D-Glucose)
0	saliva	391.98	528.827	1	GLYCOGENSYNTH-PWY: glycogen biosynthesis I (from ADP-D-Glucose)
1	pocket	838.555	878.466	1	GLYCOGENSYNTH-PWY: glycogen biosynthesis I (from ADP-D-Glucose)
1	saliva	512.017	363.703	1	GLYCOGENSYNTH-PWY: glycogen biosynthesis I (from ADP-D-Glucose)
0	pocket	0	0	0	GLYCOL-GLYOXDEG-PWY: superpathway of glycol metabolism and degradation
0	saliva	0.29792	0.842646	0.125	GLYCOL-GLYOXDEG-PWY: superpathway of glycol metabolism and degradation
1	pocket	0.984301	3.26456	0.0909091	GLYCOL-GLYOXDEG-PWY: superpathway of glycol metabolism and degradation
1	saliva	1.48309	3.92389	0.142857	GLYCOL-GLYOXDEG-PWY: superpathway of glycol metabolism and degradation
0	pocket	192.484	125.456	0.909091	GLYCOLYSIS-E-D: superpathway of glycolysis and Entner-Doudoroff
0	saliva	215.873	238.953	0.875	GLYCOLYSIS-E-D: superpathway of glycolysis and Entner-Doudoroff
1	pocket	145.758	158.594	1	GLYCOLYSIS-E-D: superpathway of glycolysis and Entner-Doudoroff
1	saliva	342.412	189.848	1	GLYCOLYSIS-E-D: superpathway of glycolysis and Entner-Doudoroff
0	pocket	25.6056	23.0102	0.727273	GLYCOLYSIS-TCA-GLYOX-BYPASS: superpathway of glycolysis, pyruvate dehydrogenase, TCA, and glyoxylate bypass
0	saliva	19.6683	18.2098	0.625	GLYCOLYSIS-TCA-GLYOX-BYPASS: superpathway of glycolysis, pyruvate dehydrogenase, TCA, and glyoxylate bypass
1	pocket	28.8283	46.5631	0.454545	GLYCOLYSIS-TCA-GLYOX-BYPASS: superpathway of glycolysis, pyruvate dehydrogenase, TCA, and glyoxylate bypass
1	saliva	125.718	212.632	0.857143	GLYCOLYSIS-TCA-GLYOX-BYPASS: superpathway of glycolysis, pyruvate dehydrogenase, TCA, and glyoxylate bypass
0	pocket	329.875	213.139	1	GLYCOLYSIS: glycolysis I (from glucose 6-phosphate)
0	saliva	490.125	546.066	1	GLYCOLYSIS: glycolysis I (from glucose 6-phosphate)
1	pocket	337.687	358.954	1	GLYCOLYSIS: glycolysis I (from glucose 6-phosphate)
1	saliva	771.035	514.075	1	GLYCOLYSIS: glycolysis I (from glucose 6-phosphate)
0	pocket	7.18168	8.15364	0.727273	GLYOXYLATE-BYPASS: glyoxylate cycle
0	saliva	4.80199	4.4297	0.625	GLYOXYLATE-BYPASS: glyoxylate cycle
1	pocket	8.608	14.3237	0.545455	GLYOXYLATE-BYPASS: glyoxylate cycle
1	saliva	70.5055	156.113	0.857143	GLYOXYLATE-BYPASS: glyoxylate cycle
0	pocket	52.2628	32.9128	1	GOLPDLCAT-PWY: superpathway of glycerol degradation to 1,3-propanediol
0	saliva	66.3841	86.6734	0.875	GOLPDLCAT-PWY: superpathway of glycerol degradation to 1,3-propanediol
1	pocket	57.7519	65.3696	1	GOLPDLCAT-PWY: superpathway of glycerol degradation to 1,3-propanediol
1	saliva	51.3455	38.0197	1	GOLPDLCAT-PWY: superpathway of glycerol degradation to 1,3-propanediol
0	pocket	552.653	304.463	1	HEME-BIOSYNTHESIS-II: heme biosynthesis I (aerobic)
0	saliva	588.489	481.882	1	HEME-BIOSYNTHESIS-II: heme biosynthesis I (aerobic)
1	pocket	350.877	447.883	1	HEME-BIOSYNTHESIS-II: heme biosynthesis I (aerobic)
1	saliva	764.492	808.955	1	HEME-BIOSYNTHESIS-II: heme biosynthesis I (aerobic)
0	pocket	780.142	409.172	1	HEMESYN2-PWY: heme biosynthesis II (anaerobic)
0	saliva	1150.55	1038.96	1	HEMESYN2-PWY: heme biosynthesis II (anaerobic)
1	pocket	609.63	705.21	1	HEMESYN2-PWY: heme biosynthesis II (anaerobic)
1	saliva	2035.97	1849.59	1	HEMESYN2-PWY: heme biosynthesis II (anaerobic)
0	pocket	199.037	124.025	1	HEXITOLDEGSUPER-PWY: superpathway of hexitol degradation (bacteria)
0	saliva	250.631	335.265	0.875	HEXITOLDEGSUPER-PWY: superpathway of hexitol degradation (bacteria)
1	pocket	153.372	193.792	0.909091	HEXITOLDEGSUPER-PWY: superpathway of hexitol degradation (bacteria)
1	saliva	319.668	220.795	1	HEXITOLDEGSUPER-PWY: superpathway of hexitol degradation (bacteria)
0	pocket	437.297	262.447	1	HISDEG-PWY: L-histidine degradation I
0	saliva	183.983	166.488	1	HISDEG-PWY: L-histidine degradation I
1	pocket	580.148	481.257	1	HISDEG-PWY: L-histidine degradation I
1	saliva	281.001	195.345	1	HISDEG-PWY: L-histidine degradation I
0	pocket	827.938	417.46	1	HISTSYN-PWY: L-histidine biosynthesis
0	saliva	415.943	334.811	1	HISTSYN-PWY: L-histidine biosynthesis
1	pocket	737.758	686.864	1	HISTSYN-PWY: L-histidine biosynthesis
1	saliva	752.018	601.811	1	HISTSYN-PWY: L-histidine biosynthesis
0	pocket	310.278	192.148	1	HOMOSER-METSYN-PWY: L-methionine biosynthesis I
0	saliva	498.953	678.799	1	HOMOSER-METSYN-PWY: L-methionine biosynthesis I
1	pocket	322.455	328.129	1	HOMOSER-METSYN-PWY: L-methionine biosynthesis I
1	saliva	492.882	387.733	1	HOMOSER-METSYN-PWY: L-methionine biosynthesis I
0	pocket	412.653	209.398	1	HSERMETANA-PWY: L-methionine biosynthesis III
0	saliva	493.401	550.138	1	HSERMETANA-PWY: L-methionine biosynthesis III
1	pocket	382.892	385.568	1	HSERMETANA-PWY: L-methionine biosynthesis III
1	saliva	584.77	350.61	1	HSERMETANA-PWY: L-methionine biosynthesis III
0	pocket	1296.37	656.068	1	ILEUSYN-PWY: L-isoleucine biosynthesis I (from threonine)
0	saliva	1940.04	1455.34	1	ILEUSYN-PWY: L-isoleucine biosynthesis I (from threonine)
1	pocket	1353.23	1368.4	1	ILEUSYN-PWY: L-isoleucine biosynthesis I (from threonine)
1	saliva	2043.07	1056.8	1	ILEUSYN-PWY: L-isoleucine biosynthesis I (from threonine)
0	pocket	0.532905	1.76745	0.0909091	KETOGLUCONMET-PWY: ketogluconate metabolism
0	saliva	0	0	0	KETOGLUCONMET-PWY: ketogluconate metabolism
1	pocket	0	0	0	KETOGLUCONMET-PWY: ketogluconate metabolism
1	saliva	0	0	0	KETOGLUCONMET-PWY: ketogluconate metabolism
0	pocket	199.892	148.915	1	LACTOSECAT-PWY: lactose and galactose degradation I
0	saliva	483.809	677.075	1	LACTOSECAT-PWY: lactose and galactose degradation I
1	pocket	159.387	254.414	1	LACTOSECAT-PWY: lactose and galactose degradation I
1	saliva	415.505	391.449	1	LACTOSECAT-PWY: lactose and galactose degradation I
0	pocket	502.21	304.631	1	MET-SAM-PWY: superpathway of S-adenosyl-L-methionine biosynthesis
0	saliva	677.844	899.681	1	MET-SAM-PWY: superpathway of S-adenosyl-L-methionine biosynthesis
1	pocket	529.699	545.63	1	MET-SAM-PWY: superpathway of S-adenosyl-L-methionine biosynthesis
1	saliva	715.986	528.535	1	MET-SAM-PWY: superpathway of S-adenosyl-L-methionine biosynthesis
0	pocket	69.4542	46.486	0.909091	METHGLYUT-PWY: superpathway of methylglyoxal degradation
0	saliva	135.917	241.354	0.75	METHGLYUT-PWY: superpathway of methylglyoxal degradation
1	pocket	92.8114	72.7729	0.909091	METHGLYUT-PWY: superpathway of methylglyoxal degradation
1	saliva	74.6307	65.9208	0.857143	METHGLYUT-PWY: superpathway of methylglyoxal degradation
0	pocket	506.03	301.217	1	METSYN-PWY: L-homoserine and L-methionine biosynthesis
0	saliva	699.377	923.656	1	METSYN-PWY: L-homoserine and L-methionine biosynthesis
1	pocket	539.59	543.946	1	METSYN-PWY: L-homoserine and L-methionine biosynthesis
1	saliva	746.205	524.594	1	METSYN-PWY: L-homoserine and L-methionine biosynthesis
0	pocket	87.8528	63.3823	1	NAD-BIOSYNTHESIS-II: NAD salvage pathway II
0	saliva	210.335	264.244	0.875	NAD-BIOSYNTHESIS-II: NAD salvage pathway II
1	pocket	63.1199	93.3021	0.818182	NAD-BIOSYNTHESIS-II: NAD salvage pathway II
1	saliva	170.394	110.724	1	NAD-BIOSYNTHESIS-II: NAD salvage pathway II
0	pocket	137.6	77.1474	0.909091	NAGLIPASYN-PWY: lipid IVA biosynthesis
0	saliva	285.576	290.567	1	NAGLIPASYN-PWY: lipid IVA biosynthesis
1	pocket	138.837	167.441	1	NAGLIPASYN-PWY: lipid IVA biosynthesis
1	saliva	461.442	408.866	1	NAGLIPASYN-PWY: lipid IVA biosynthesis
0	pocket	1378.78	572.762	1	NONMEVIPP-PWY: methylerythritol phosphate pathway I
0	saliva	1851.97	1671	1	NONMEVIPP-PWY: methylerythritol phosphate pathway I
1	pocket	2022.66	1993.36	1	NONMEVIPP-PWY: methylerythritol phosphate pathway I
1	saliva	2314.41	2124.1	1	NONMEVIPP-PWY: methylerythritol phosphate pathway I
0	pocket	872.008	431.028	1	NONOXIPENT-PWY: pentose phosphate pathway (non-oxidative branch)
0	saliva	621.772	647.045	1	NONOXIPENT-PWY: pentose phosphate pathway (non-oxidative branch)
1	pocket	1227.23	1200.38	1	NONOXIPENT-PWY: pentose phosphate pathway (non-oxidative branch)
1	saliva	658.918	590.345	1	NONOXIPENT-PWY: pentose phosphate pathway (non-oxidative branch)
0	pocket	534.317	219.659	1	OANTIGEN-PWY: O-antigen building blocks biosynthesis (E. coli)
0	saliva	555.622	597.275	1	OANTIGEN-PWY: O-antigen building blocks biosynthesis (E. coli)
1	pocket	723.226	665.521	1	OANTIGEN-PWY: O-antigen building blocks biosynthesis (E. coli)
1	saliva	686.447	407.94	1	OANTIGEN-PWY: O-antigen building blocks biosynthesis (E. coli)
0	pocket	9.39691	12.3187	0.545455	P105-PWY: TCA cycle IV (2-oxoglutarate decarboxylase)
0	saliva	3.55228	5.65037	0.375	P105-PWY: TCA cycle IV (2-oxoglutarate decarboxylase)
1	pocket	18.2742	44.8059	0.181818	P105-PWY: TCA cycle IV (2-oxoglutarate decarboxylase)
1	saliva	9.57974	7.34143	0.714286	P105-PWY: TCA cycle IV (2-oxoglutarate decarboxylase)
0	pocket	162.507	89.4092	1	P108-PWY: pyruvate fermentation to propanoate I
0	saliva	48.7399	66.0555	0.875	P108-PWY: pyruvate fermentation to propanoate I
1	pocket	273.958	250.602	1	P108-PWY: pyruvate fermentation to propanoate I
1	saliva	158.925	147.59	1	P108-PWY: pyruvate fermentation to propanoate I
0	pocket	44.4948	45.4291	0.727273	P122-PWY: heterolactic fermentation
0	saliva	56.1739	63.2704	0.75	P122-PWY: heterolactic fermentation
1	pocket	64.1184	95.4288	0.727273	P122-PWY: heterolactic fermentation
1	saliva	51.5035	36.5979	0.857143	P122-PWY: heterolactic fermentation
0	pocket	7.51008	15.8145	0.272727	P124-PWY: Bifidobacterium shunt
0	saliva	0.942878	2.66686	0.125	P124-PWY: Bifidobacterium shunt
1	pocket	4.63272	10.3864	0.181818	P124-PWY: Bifidobacterium shunt
1	saliva	12.7215	22.069	0.285714	P124-PWY: Bifidobacterium shunt
0	pocket	0	0	0	P125-PWY: superpathway of (R,R)-butanediol biosynthesis
0	saliva	0	0	0	P125-PWY: superpathway of (R,R)-butanediol biosynthesis
1	pocket	0.151725	0.503216	0.0909091	P125-PWY: superpathway of (R,R)-butanediol biosynthesis
1	saliva	0.69538	1.8398	0.142857	P125-PWY: superpathway of (R,R)-butanediol biosynthesis
0	pocket	69.6128	49.5629	0.909091	P161-PWY: acetylene degradation
0	saliva	25.6791	20.216	1	P161-PWY: acetylene degradation
1	pocket	135.177	273.792	0.909091	P161-PWY: acetylene degradation
1	saliva	21.611	19.6144	0.857143	P161-PWY: acetylene degradation
0	pocket	33.06	28.2821	0.909091	P162-PWY: L-glutamate degradation V (via hydroxyglutarate)
0	saliva	2.74115	5.16564	0.25	P162-PWY: L-glutamate degradation V (via hydroxyglutarate)
1	pocket	28.0212	41.912	0.545455	P162-PWY: L-glutamate degradation V (via hydroxyglutarate)
1	saliva	0	0	0	P162-PWY: L-glutamate degradation V (via hydroxyglutarate)
0	pocket	201.379	137.19	1	P163-PWY: L-lysine fermentation to acetate and butanoate
0	saliva	30.3201	49.7602	0.5	P163-PWY: L-lysine fermentation to acetate and butanoate
1	pocket	351.659	341.064	1	P163-PWY: L-lysine fermentation to acetate and butanoate
1	saliva	63.0309	78.7609	0.857143	P163-PWY: L-lysine fermentation to acetate and butanoate
0	pocket	156.722	144.872	1	P164-PWY: purine nucleobases degradation I (anaerobic)
0	saliva	73.6888	107.016	0.875	P164-PWY: purine nucleobases degradation I (anaerobic)
1	pocket	347.72	473.868	0.909091	P164-PWY: purine nucleobases degradation I (anaerobic)
1	saliva	50.8845	38.7785	1	P164-PWY: purine nucleobases degradation I (anaerobic)
0	pocket	162.563	100.212	1	P185-PWY: formaldehyde assimilation III (dihydroxyacetone cycle)
0	saliva	266.587	316.752	1	P185-PWY: formaldehyde assimilation III (dihydroxyacetone cycle)
1	pocket	95.8834	103.361	0.909091	P185-PWY: formaldehyde assimilation III (dihydroxyacetone cycle)
1	saliva	349.605	216.973	1	P185-PWY: formaldehyde assimilation III (dihydroxyacetone cycle)
0	pocket	1.50955	5.0066	0.0909091	P23-PWY: reductive TCA cycle I
0	saliva	0	0	0	P23-PWY: reductive TCA cycle I
1	pocket	36.1965	79.4908	0.272727	P23-PWY: reductive TCA cycle I
1	saliva	0	0	0	P23-PWY: reductive TCA cycle I
0	pocket	640.865	363.622	1	P4-PWY: superpathway of L-lysine, L-threonine and L-methionine biosynthesis I
0	saliva	597.153	633.764	1	P4-PWY: superpathway of L-lysine, L-threonine and L-methionine biosynthesis I
1	pocket	575.02	543.795	1	P4-PWY: superpathway of L-lysine, L-threonine and L-methionine biosynthesis I
1	saliva	819.618	451.35	1	P4-PWY: superpathway of L-lysine, L-threonine and L-methionine biosynthesis I
0	pocket	102.93	56.1524	0.909091	P42-PWY: incomplete reductive TCA cycle
0	saliva	175.926	253.461	0.75	P42-PWY: incomplete reductive TCA cycle
1	pocket	111.939	124.701	1	P42-PWY: incomplete reductive TCA cycle
1	saliva	229.1	196.273	1	P42-PWY: incomplete reductive TCA cycle
0	pocket	147.172	95.3501	1	P441-PWY: superpathway of N-acetylneuraminate degradation
0	saliva	182.603	280.978	0.75	P441-PWY: superpathway of N-acetylneuraminate degradation
1	pocket	106.408	152.742	0.818182	P441-PWY: superpathway of N-acetylneuraminate degradation
1	saliva	215.976	224.004	1	P441-PWY: superpathway of N-acetylneuraminate degradation
0	pocket	109.589	80.8076	1	P461-PWY: hexitol fermentation to lactate, formate, ethanol and acetate
0	saliva	75.7569	122.377	0.875	P461-PWY: hexitol fermentation to lactate, formate, ethanol and acetate
1	pocket	93.8014	129.058	0.909091	P461-PWY: hexitol fermentation to lactate, formate, ethanol and acetate
1	saliva	94.1523	59.9981	0.857143	P461-PWY: hexitol fermentation to lactate, formate, ethanol and acetate
0	pocket	901.475	402.319	1	PANTO-PWY: phosphopantothenate biosynthesis I
0	saliva	1328.13	951.794	1	PANTO-PWY: phosphopantothenate biosynthesis I
1	pocket	1245.75	997.078	1	PANTO-PWY: phosphopantothenate biosynthesis I
1	saliva	1973.68	2060.76	1	PANTO-PWY: phosphopantothenate biosynthesis I
0	pocket	827.724	330.4	1	PANTOSYN-PWY: pantothenate and coenzyme A biosynthesis I
0	saliva	1077.92	890.337	1	PANTOSYN-PWY: pantothenate and coenzyme A biosynthesis I
1	pocket	1241.08	1155.43	1	PANTOSYN-PWY: pantothenate and coenzyme A biosynthesis I
1	saliva	1509.63	1322.74	1	PANTOSYN-PWY: pantothenate and coenzyme A biosynthesis I
0	pocket	694.48	323.575	1	PENTOSE-P-PWY: pentose phosphate pathway
0	saliva	601.814	559.157	1	PENTOSE-P-PWY: pentose phosphate pathway
1	pocket	719.975	572.311	1	PENTOSE-P-PWY: pentose phosphate pathway
1	saliva	633.418	477.162	1	PENTOSE-P-PWY: pentose phosphate pathway
0	pocket	1512.95	678.263	1	PEPTIDOGLYCANSYN-PWY: peptidoglycan biosynthesis I (meso-diaminopimelate containing)
0	saliva	2128.09	1603.38	1	PEPTIDOGLYCANSYN-PWY: peptidoglycan biosynthesis I (meso-diaminopimelate containing)
1	pocket	2178.93	2167.33	1	PEPTIDOGLYCANSYN-PWY: peptidoglycan biosynthesis I (meso-diaminopimelate containing)
1	saliva	2242.46	1245.37	1	PEPTIDOGLYCANSYN-PWY: peptidoglycan biosynthesis I (meso-diaminopimelate containing)
0	pocket	331.273	180.153	0.909091	PHOSLIPSYN-PWY: superpathway of phospholipid biosynthesis I (bacteria)
0	saliva	544.422	633.139	1	PHOSLIPSYN-PWY: superpathway of phospholipid biosynthesis I (bacteria)
1	pocket	351.056	278.144	1	PHOSLIPSYN-PWY: superpathway of phospholipid biosynthesis I (bacteria)
1	saliva	782.457	480.468	1	PHOSLIPSYN-PWY: superpathway of phospholipid biosynthesis I (bacteria)
0	pocket	34.82	28.6238	0.909091	POLYAMINSYN3-PWY: superpathway of polyamine biosynthesis II
0	saliva	0	0	0	POLYAMINSYN3-PWY: superpathway of polyamine biosynthesis II
1	pocket	32.3862	38.5795	0.727273	POLYAMINSYN3-PWY: superpathway of polyamine biosynthesis II
1	saliva	11.0945	13.6142	0.571429	POLYAMINSYN3-PWY: superpathway of polyamine biosynthesis II
0	pocket	59.0081	46.7933	1	POLYAMSYN-PWY: superpathway of polyamine biosynthesis I
0	saliva	53.3643	80.6686	0.75	POLYAMSYN-PWY: superpathway of polyamine biosynthesis I
1	pocket	83.8342	98.1598	0.818182	POLYAMSYN-PWY: superpathway of polyamine biosynthesis I
1	saliva	59.4989	32.3561	1	POLYAMSYN-PWY: superpathway of polyamine biosynthesis I
0	pocket	61.2064	51.229	0.909091	POLYISOPRENSYN-PWY: polyisoprenoid biosynthesis (E. coli)
0	saliva	53.8784	84.828	0.75	POLYISOPRENSYN-PWY: polyisoprenoid biosynthesis (E. coli)
1	pocket	46.3363	52.5668	0.909091	POLYISOPRENSYN-PWY: polyisoprenoid biosynthesis (E. coli)
1	saliva	79.2268	124.399	0.857143	POLYISOPRENSYN-PWY: polyisoprenoid biosynthesis (E. coli)
0	pocket	70.6909	52.6601	0.909091	PPGPPMET-PWY: ppGpp biosynthesis
0	saliva	33.1611	35.6339	0.875	PPGPPMET-PWY: ppGpp biosynthesis
1	pocket	157.496	145.906	0.909091	PPGPPMET-PWY: ppGpp biosynthesis
1	saliva	39.1472	41.6432	1	PPGPPMET-PWY: ppGpp biosynthesis
0	pocket	34.6479	49.9779	0.363636	PRPP-PWY: superpathway of histidine, purine, and pyrimidine biosynthesis
0	saliva	24.4764	35.7939	0.5	PRPP-PWY: superpathway of histidine, purine, and pyrimidine biosynthesis
1	pocket	78.8524	218.544	0.272727	PRPP-PWY: superpathway of histidine, purine, and pyrimidine biosynthesis
1	saliva	19.4117	23.5601	0.571429	PRPP-PWY: superpathway of histidine, purine, and pyrimidine biosynthesis
0	pocket	0.770237	2.55459	0.0909091	PWY-101: photosynthesis light reactions
0	saliva	0	0	0	PWY-101: photosynthesis light reactions
1	pocket	0	0	0	PWY-101: photosynthesis light reactions
1	saliva	1.05345	2.78716	0.142857	PWY-101: photosynthesis light reactions
0	pocket	1148.48	585.213	1	PWY-1042: glycolysis IV (plant cytosol)
0	saliva	945.46	1050.19	1	PWY-1042: glycolysis IV (plant cytosol)
1	pocket	1969.36	2318.08	1	PWY-1042: glycolysis IV (plant cytosol)
1	saliva	920.538	614.186	1	PWY-1042: glycolysis IV (plant cytosol)
0	pocket	222.371	128.747	1	PWY-1269: CMP-3-deoxy-D-manno-octulosonate biosynthesis I
0	saliva	169.38	178.015	1	PWY-1269: CMP-3-deoxy-D-manno-octulosonate biosynthesis I
1	pocket	335.233	376.983	1	PWY-1269: CMP-3-deoxy-D-manno-octulosonate biosynthesis I
1	saliva	321.866	216.855	1	PWY-1269: CMP-3-deoxy-D-manno-octulosonate biosynthesis I
0	pocket	56.3898	54.3818	0.909091	PWY-241: C4 photosynthetic carbon assimilation cycle, NADP-ME type
0	saliva	52.419	79.0958	0.75	PWY-241: C4 photosynthetic carbon assimilation cycle, NADP-ME type
1	pocket	58.7014	66.5529	0.909091	PWY-241: C4 photosynthetic carbon assimilation cycle, NADP-ME type
1	saliva	76.8828	79.8748	0.857143	PWY-241: C4 photosynthetic carbon assimilation cycle, NADP-ME type
0	pocket	455.511	301.306	1	PWY-2941: L-lysine biosynthesis II
0	saliva	935.288	989.013	1	PWY-2941: L-lysine biosynthesis II
1	pocket	438.175	577.908	1	PWY-2941: L-lysine biosynthesis II
1	saliva	849.987	625.823	1	PWY-2941: L-lysine biosynthesis II
0	pocket	1364.19	601.367	1	PWY-2942: L-lysine biosynthesis III
0	saliva	2179.27	1913.8	1	PWY-2942: L-lysine biosynthesis III
1	pocket	1650.52	1493.73	1	PWY-2942: L-lysine biosynthesis III
1	saliva	2908.97	2807.73	1	PWY-2942: L-lysine biosynthesis III
0	pocket	1201.94	606.205	1	PWY-3001: superpathway of L-isoleucine biosynthesis I
0	saliva	1612.37	1157.8	1	PWY-3001: superpathway of L-isoleucine biosynthesis I
1	pocket	1302.57	1320.63	1	PWY-3001: superpathway of L-isoleucine biosynthesis I
1	saliva	1676.31	871.223	1	PWY-3001: superpathway of L-isoleucine biosynthesis I
0	pocket	249.898	137.407	1	PWY-3781: aerobic respiration I (cytochrome c)
0	saliva	316.905	307.631	0.875	PWY-3781: aerobic respiration I (cytochrome c)
1	pocket	246.852	188.691	1	PWY-3781: aerobic respiration I (cytochrome c)
1	saliva	600.017	442.565	1	PWY-3781: aerobic respiration I (cytochrome c)
0	pocket	1.68144	5.5767	0.0909091	PWY-3801: sucrose degradation II (sucrose synthase)
0	saliva	0	0	0	PWY-3801: sucrose degradation II (sucrose synthase)
1	pocket	0	0	0	PWY-3801: sucrose degradation II (sucrose synthase)
1	saliva	0	0	0	PWY-3801: sucrose degradation II (sucrose synthase)
0	pocket	433.006	244.333	1	PWY-3841: folate transformations II
0	saliva	784.799	960.698	1	PWY-3841: folate transformations II
1	pocket	625.668	910.031	1	PWY-3841: folate transformations II
1	saliva	809.729	637.897	1	PWY-3841: folate transformations II
0	pocket	8.41145	10.1914	0.636364	PWY-4041: &gamma;-glutamyl cycle
0	saliva	31.2839	48.3357	0.625	PWY-4041: &gamma;-glutamyl cycle
1	pocket	7.77531	16.687	0.272727	PWY-4041: &gamma;-glutamyl cycle
1	saliva	33.6509	54.4585	0.857143	PWY-4041: &gamma;-glutamyl cycle
0	pocket	857.618	380.315	1	PWY-4242: pantothenate and coenzyme A biosynthesis III
0	saliva	1062.03	885.527	1	PWY-4242: pantothenate and coenzyme A biosynthesis III
1	pocket	1304.71	1322	1	PWY-4242: pantothenate and coenzyme A biosynthesis III
1	saliva	1476.99	1101.13	1	PWY-4242: pantothenate and coenzyme A biosynthesis III
0	pocket	13.0097	15.8916	0.818182	PWY-4702: phytate degradation I
0	saliva	14.6765	32.6148	0.875	PWY-4702: phytate degradation I
1	pocket	16.5471	30.1176	0.727273	PWY-4702: phytate degradation I
1	saliva	13.2815	6.86493	1	PWY-4702: phytate degradation I
0	pocket	0.539502	1.21174	0.181818	PWY-4722: creatinine degradation II
0	saliva	0	0	0	PWY-4722: creatinine degradation II
1	pocket	0	0	0	PWY-4722: creatinine degradation II
1	saliva	0	0	0	PWY-4722: creatinine degradation II
0	pocket	718.106	351.9	1	PWY-4981: L-proline biosynthesis II (from arginine)
0	saliva	355.099	240.53	1	PWY-4981: L-proline biosynthesis II (from arginine)
1	pocket	945.86	951.753	1	PWY-4981: L-proline biosynthesis II (from arginine)
1	saliva	540.119	436.625	1	PWY-4981: L-proline biosynthesis II (from arginine)
0	pocket	172.092	103.396	1	PWY-4984: urea cycle
0	saliva	9.73773	13.7438	0.5	PWY-4984: urea cycle
1	pocket	227.564	245.032	1	PWY-4984: urea cycle
1	saliva	107.654	193.552	0.857143	PWY-4984: urea cycle
0	pocket	69.0717	67.2311	1	PWY-5005: biotin biosynthesis II
0	saliva	87.4229	110.183	0.75	PWY-5005: biotin biosynthesis II
1	pocket	198.203	426.001	0.909091	PWY-5005: biotin biosynthesis II
1	saliva	122.964	101.62	1	PWY-5005: biotin biosynthesis II
0	pocket	19.7759	15.3701	0.909091	PWY-5022: 4-aminobutanoate degradation V
0	saliva	2.40571	4.56862	0.25	PWY-5022: 4-aminobutanoate degradation V
1	pocket	16.9716	26.698	0.545455	PWY-5022: 4-aminobutanoate degradation V
1	saliva	2.32559	6.15294	0.142857	PWY-5022: 4-aminobutanoate degradation V
0	pocket	252.456	138.32	1	PWY-5030: L-histidine degradation III
0	saliva	142.812	152.95	1	PWY-5030: L-histidine degradation III
1	pocket	447.577	480.825	1	PWY-5030: L-histidine degradation III
1	saliva	170.512	141.182	1	PWY-5030: L-histidine degradation III
0	pocket	15.2247	18.8833	0.818182	PWY-5083: NAD/NADH phosphorylation and dephosphorylation
0	saliva	97.8988	120.5	0.875	PWY-5083: NAD/NADH phosphorylation and dephosphorylation
1	pocket	13.888	21.5126	0.454545	PWY-5083: NAD/NADH phosphorylation and dephosphorylation
1	saliva	158.537	221.278	1	PWY-5083: NAD/NADH phosphorylation and dephosphorylation
0	pocket	52.6849	51.908	0.727273	PWY-5088: L-glutamate degradation VIII (to propanoate)
0	saliva	0.467771	1.32306	0.125	PWY-5088: L-glutamate degradation VIII (to propanoate)
1	pocket	77.9089	96.8739	0.909091	PWY-5088: L-glutamate degradation VIII (to propanoate)
1	saliva	13.3792	14.4035	0.571429	PWY-5088: L-glutamate degradation VIII (to propanoate)
0	pocket	1211.22	581.689	1	PWY-5097: L-lysine biosynthesis VI
0	saliva	2063.99	1890.83	1	PWY-5097: L-lysine biosynthesis VI
1	pocket	1365.48	1201.8	1	PWY-5097: L-lysine biosynthesis VI
1	saliva	2848.42	2832.56	1	PWY-5097: L-lysine biosynthesis VI
0	pocket	1106.19	517.393	1	PWY-5100: pyruvate fermentation to acetate and lactate II
0	saliva	1902.51	1534.23	1	PWY-5100: pyruvate fermentation to acetate and lactate II
1	pocket	1393.68	1302.95	1	PWY-5100: pyruvate fermentation to acetate and lactate II
1	saliva	2087.75	1643.75	1	PWY-5100: pyruvate fermentation to acetate and lactate II
0	pocket	30.4326	42.2481	0.636364	PWY-5101: L-isoleucine biosynthesis II
0	saliva	4.52221	8.99447	0.375	PWY-5101: L-isoleucine biosynthesis II
1	pocket	125.558	330.001	0.636364	PWY-5101: L-isoleucine biosynthesis II
1	saliva	7.89037	12.3972	0.428571	PWY-5101: L-isoleucine biosynthesis II
0	pocket	1161.8	585.743	1	PWY-5103: L-isoleucine biosynthesis III
0	saliva	1425.48	1012.3	1	PWY-5103: L-isoleucine biosynthesis III
1	pocket	1287.34	1296.86	1	PWY-5103: L-isoleucine biosynthesis III
1	saliva	1429.15	710.352	1	PWY-5103: L-isoleucine biosynthesis III
0	pocket	2.73892	7.38368	0.181818	PWY-5104: L-isoleucine biosynthesis IV
0	saliva	0	0	0	PWY-5104: L-isoleucine biosynthesis IV
1	pocket	23.5726	51.1197	0.272727	PWY-5104: L-isoleucine biosynthesis IV
1	saliva	3.59635	9.51505	0.142857	PWY-5104: L-isoleucine biosynthesis IV
0	pocket	114.354	96.6463	0.909091	PWY-5121: superpathway of geranylgeranyl diphosphate biosynthesis II (via MEP)
0	saliva	97.5388	144.613	0.75	PWY-5121: superpathway of geranylgeranyl diphosphate biosynthesis II (via MEP)
1	pocket	199.261	384.926	1	PWY-5121: superpathway of geranylgeranyl diphosphate biosynthesis II (via MEP)
1	saliva	143.498	187.804	0.857143	PWY-5121: superpathway of geranylgeranyl diphosphate biosynthesis II (via MEP)
0	pocket	0.981538	3.25539	0.0909091	PWY-5136: fatty acid &beta;-oxidation II (peroxisome)
0	saliva	0	0	0	PWY-5136: fatty acid &beta;-oxidation II (peroxisome)
1	pocket	1.05063	3.48456	0.0909091	PWY-5136: fatty acid &beta;-oxidation II (peroxisome)
1	saliva	2.71026	7.17066	0.142857	PWY-5136: fatty acid &beta;-oxidation II (peroxisome)
0	pocket	0.406837	1.34933	0.0909091	PWY-5138: unsaturated, even numbered fatty acid &beta;-oxidation
0	saliva	0	0	0	PWY-5138: unsaturated, even numbered fatty acid &beta;-oxidation
1	pocket	0	0	0	PWY-5138: unsaturated, even numbered fatty acid &beta;-oxidation
1	saliva	0	0	0	PWY-5138: unsaturated, even numbered fatty acid &beta;-oxidation
0	pocket	270.746	203.51	1	PWY-5154: L-arginine biosynthesis III (via N-acetyl-L-citrulline)
0	saliva	302.454	192.921	1	PWY-5154: L-arginine biosynthesis III (via N-acetyl-L-citrulline)
1	pocket	281.777	185.534	1	PWY-5154: L-arginine biosynthesis III (via N-acetyl-L-citrulline)
1	saliva	357.327	329.586	1	PWY-5154: L-arginine biosynthesis III (via N-acetyl-L-citrulline)
0	pocket	185.021	89.1892	1	PWY-5173: superpathway of acetyl-CoA biosynthesis
0	saliva	414.189	639.502	0.875	PWY-5173: superpathway of acetyl-CoA biosynthesis
1	pocket	206.508	229.778	1	PWY-5173: superpathway of acetyl-CoA biosynthesis
1	saliva	581.465	796.003	1	PWY-5173: superpathway of acetyl-CoA biosynthesis
0	pocket	3.04935	6.57334	0.272727	PWY-5177: glutaryl-CoA degradation
0	saliva	0	0	0	PWY-5177: glutaryl-CoA degradation
1	pocket	0.859771	2.85154	0.0909091	PWY-5177: glutaryl-CoA degradation
1	saliva	3.61322	9.55968	0.142857	PWY-5177: glutaryl-CoA degradation
0	pocket	1031.51	483.117	1	PWY-5188: tetrapyrrole biosynthesis I (from glutamate)
0	saliva	2139.54	2441.45	1	PWY-5188: tetrapyrrole biosynthesis I (from glutamate)
1	pocket	1073.27	1078.04	1	PWY-5188: tetrapyrrole biosynthesis I (from glutamate)
1	saliva	3823.38	5576.45	1	PWY-5188: tetrapyrrole biosynthesis I (from glutamate)
0	pocket	777.327	374.833	1	PWY-5189: tetrapyrrole biosynthesis II (from glycine)
0	saliva	1693.01	2255.41	1	PWY-5189: tetrapyrrole biosynthesis II (from glycine)
1	pocket	918.616	915.792	1	PWY-5189: tetrapyrrole biosynthesis II (from glycine)
1	saliva	3304.6	5539.48	1	PWY-5189: tetrapyrrole biosynthesis II (from glycine)
0	pocket	245.867	161.746	0.909091	PWY-5345: superpathway of L-methionine biosynthesis (by sulfhydrylation)
0	saliva	244.306	290.731	0.875	PWY-5345: superpathway of L-methionine biosynthesis (by sulfhydrylation)
1	pocket	227.959	236.841	0.909091	PWY-5345: superpathway of L-methionine biosynthesis (by sulfhydrylation)
1	saliva	360.528	310.88	0.857143	PWY-5345: superpathway of L-methionine biosynthesis (by sulfhydrylation)
0	pocket	482.781	287.801	1	PWY-5347: superpathway of L-methionine biosynthesis (transsulfuration)
0	saliva	564.66	661.481	1	PWY-5347: superpathway of L-methionine biosynthesis (transsulfuration)
1	pocket	515.927	497.066	1	PWY-5347: superpathway of L-methionine biosynthesis (transsulfuration)
1	saliva	667.028	474.693	1	PWY-5347: superpathway of L-methionine biosynthesis (transsulfuration)
0	pocket	5.85752	6.90615	0.727273	PWY-5367: petroselinate biosynthesis
0	saliva	18.8685	24.3285	0.625	PWY-5367: petroselinate biosynthesis
1	pocket	23.1145	61.4421	0.454545	PWY-5367: petroselinate biosynthesis
1	saliva	46.2804	50.4036	0.714286	PWY-5367: petroselinate biosynthesis
0	pocket	18.7652	28.0077	0.818182	PWY-5384: sucrose degradation IV (sucrose phosphorylase)
0	saliva	32.3836	37.8397	0.625	PWY-5384: sucrose degradation IV (sucrose phosphorylase)
1	pocket	8.25386	9.36848	0.636364	PWY-5384: sucrose degradation IV (sucrose phosphorylase)
1	saliva	70.6529	60.6813	0.857143	PWY-5384: sucrose degradation IV (sucrose phosphorylase)
0	pocket	77.5508	52.8527	0.909091	PWY-5464: superpathway of cytosolic glycolysis (plants), pyruvate dehydrogenase and TCA cycle
0	saliva	69.9323	101.558	0.875	PWY-5464: superpathway of cytosolic glycolysis (plants), pyruvate dehydrogenase and TCA cycle
1	pocket	172.808	215.4	0.818182	PWY-5464: superpathway of cytosolic glycolysis (plants), pyruvate dehydrogenase and TCA cycle
1	saliva	56.1271	71.6543	0.857143	PWY-5464: superpathway of cytosolic glycolysis (plants), pyruvate dehydrogenase and TCA cycle
0	pocket	291.459	185.21	1	PWY-5484: glycolysis II (from fructose 6-phosphate)
0	saliva	430.908	511.944	1	PWY-5484: glycolysis II (from fructose 6-phosphate)
1	pocket	315.326	330.414	1	PWY-5484: glycolysis II (from fructose 6-phosphate)
1	saliva	627.566	418.876	1	PWY-5484: glycolysis II (from fructose 6-phosphate)
0	pocket	46.7607	62.4189	0.454545	PWY-5509: adenosylcobalamin biosynthesis from cobyrinate a,c-diamide I
0	saliva	0	0	0	PWY-5509: adenosylcobalamin biosynthesis from cobyrinate a,c-diamide I
1	pocket	61.9734	72.4037	0.636364	PWY-5509: adenosylcobalamin biosynthesis from cobyrinate a,c-diamide I
1	saliva	0	0	0	PWY-5509: adenosylcobalamin biosynthesis from cobyrinate a,c-diamide I
0	pocket	0	0	0	PWY-561: superpathway of glyoxylate cycle and fatty acid degradation
0	saliva	0	0	0	PWY-561: superpathway of glyoxylate cycle and fatty acid degradation
1	pocket	0	0	0	PWY-561: superpathway of glyoxylate cycle and fatty acid degradation
1	saliva	1.7913	4.73932	0.142857	PWY-561: superpathway of glyoxylate cycle and fatty acid degradation
0	pocket	0.751552	1.67224	0.181818	PWY-5656: mannosylglycerate biosynthesis I
0	saliva	0	0	0	PWY-5656: mannosylglycerate biosynthesis I
1	pocket	0	0	0	PWY-5656: mannosylglycerate biosynthesis I
1	saliva	0	0	0	PWY-5656: mannosylglycerate biosynthesis I
0	pocket	632.996	335.814	1	PWY-5659: GDP-mannose biosynthesis
0	saliva	162.245	166.161	1	PWY-5659: GDP-mannose biosynthesis
1	pocket	673.996	692.378	1	PWY-5659: GDP-mannose biosynthesis
1	saliva	324.663	288.211	1	PWY-5659: GDP-mannose biosynthesis
0	pocket	740.604	313.189	1	PWY-5667: CDP-diacylglycerol biosynthesis I
0	saliva	1111.97	820.532	1	PWY-5667: CDP-diacylglycerol biosynthesis I
1	pocket	1415.13	1576.38	1	PWY-5667: CDP-diacylglycerol biosynthesis I
1	saliva	1201.39	662.428	1	PWY-5667: CDP-diacylglycerol biosynthesis I
0	pocket	10.2077	13.6526	0.545455	PWY-5675: nitrate reduction V (assimilatory)
0	saliva	40.1779	90.2395	0.625	PWY-5675: nitrate reduction V (assimilatory)
1	pocket	17.1784	26.3239	0.545455	PWY-5675: nitrate reduction V (assimilatory)
1	saliva	30.4916	62.1376	0.571429	PWY-5675: nitrate reduction V (assimilatory)
0	pocket	84.5857	57.6711	1	PWY-5676: acetyl-CoA fermentation to butanoate II
0	saliva	61.0935	94.5463	0.625	PWY-5676: acetyl-CoA fermentation to butanoate II
1	pocket	73.374	103.99	0.636364	PWY-5676: acetyl-CoA fermentation to butanoate II
1	saliva	74.1231	84.3477	1	PWY-5676: acetyl-CoA fermentation to butanoate II
0	pocket	1537.16	709.945	1	PWY-5686: UMP biosynthesis
0	saliva	2171.76	1812.55	1	PWY-5686: UMP biosynthesis
1	pocket	2135.96	2115.43	1	PWY-5686: UMP biosynthesis
1	saliva	2634.6	2194.98	1	PWY-5686: UMP biosynthesis
0	pocket	55.6677	54.8455	1	PWY-5690: TCA cycle II (plants and fungi)
0	saliva	41.5721	60.1879	0.875	PWY-5690: TCA cycle II (plants and fungi)
1	pocket	171.076	248.552	0.818182	PWY-5690: TCA cycle II (plants and fungi)
1	saliva	36.2742	45.7243	1	PWY-5690: TCA cycle II (plants and fungi)
0	pocket	887.488	442.636	1	PWY-5695: urate biosynthesis/inosine 5'-phosphate degradation
0	saliva	1012.68	1199.44	1	PWY-5695: urate biosynthesis/inosine 5'-phosphate degradation
1	pocket	1643.39	1826.4	1	PWY-5695: urate biosynthesis/inosine 5'-phosphate degradation
1	saliva	1252.29	637.231	1	PWY-5695: urate biosynthesis/inosine 5'-phosphate degradation
0	pocket	126.667	85.4197	1	PWY-5723: Rubisco shunt
0	saliva	60.0822	57.8209	0.875	PWY-5723: Rubisco shunt
1	pocket	104.468	154.737	0.818182	PWY-5723: Rubisco shunt
1	saliva	110.247	198.226	0.857143	PWY-5723: Rubisco shunt
0	pocket	0.145611	0.482938	0.0909091	PWY-5747: 2-methylcitrate cycle II
0	saliva	0	0	0	PWY-5747: 2-methylcitrate cycle II
1	pocket	0	0	0	PWY-5747: 2-methylcitrate cycle II
1	saliva	0	0	0	PWY-5747: 2-methylcitrate cycle II
0	pocket	96.5048	79.1403	0.909091	PWY-5791: 1,4-dihydroxy-2-naphthoate biosynthesis II (plants)
0	saliva	320.702	395.851	0.875	PWY-5791: 1,4-dihydroxy-2-naphthoate biosynthesis II (plants)
1	pocket	98.8931	131.507	0.818182	PWY-5791: 1,4-dihydroxy-2-naphthoate biosynthesis II (plants)
1	saliva	303.031	177.533	1	PWY-5791: 1,4-dihydroxy-2-naphthoate biosynthesis II (plants)
0	pocket	96.5048	79.1403	0.909091	PWY-5837: 1,4-dihydroxy-2-naphthoate biosynthesis I
0	saliva	320.702	395.851	0.875	PWY-5837: 1,4-dihydroxy-2-naphthoate biosynthesis I
1	pocket	98.8931	131.507	0.818182	PWY-5837: 1,4-dihydroxy-2-naphthoate biosynthesis I
1	saliva	303.031	177.533	1	PWY-5837: 1,4-dihydroxy-2-naphthoate biosynthesis I
0	pocket	15.402	22.1843	0.363636	PWY-5838: superpathway of menaquinol-8 biosynthesis I
0	saliva	85.3858	154.732	0.625	PWY-5838: superpathway of menaquinol-8 biosynthesis I
1	pocket	12.3722	27.5359	0.181818	PWY-5838: superpathway of menaquinol-8 biosynthesis I
1	saliva	98.0198	182.021	0.285714	PWY-5838: superpathway of menaquinol-8 biosynthesis I
0	pocket	212.098	160.758	0.909091	PWY-5840: superpathway of menaquinol-7 biosynthesis
0	saliva	212.979	274.285	0.75	PWY-5840: superpathway of menaquinol-7 biosynthesis
1	pocket	218.605	278.922	0.818182	PWY-5840: superpathway of menaquinol-7 biosynthesis
1	saliva	125.638	155.169	0.714286	PWY-5840: superpathway of menaquinol-7 biosynthesis
0	pocket	4.17637	13.8515	0.0909091	PWY-5845: superpathway of menaquinol-9 biosynthesis
0	saliva	0	0	0	PWY-5845: superpathway of menaquinol-9 biosynthesis
1	pocket	0	0	0	PWY-5845: superpathway of menaquinol-9 biosynthesis
1	saliva	0	0	0	PWY-5845: superpathway of menaquinol-9 biosynthesis
0	pocket	4.17637	13.8515	0.0909091	PWY-5850: superpathway of menaquinol-6 biosynthesis I
0	saliva	0	0	0	PWY-5850: superpathway of menaquinol-6 biosynthesis I
1	pocket	0	0	0	PWY-5850: superpathway of menaquinol-6 biosynthesis I
1	saliva	0	0	0	PWY-5850: superpathway of menaquinol-6 biosynthesis I
0	pocket	0.573497	1.90207	0.0909091	PWY-5855: ubiquinol-7 biosynthesis (prokaryotic)
0	saliva	0	0	0	PWY-5855: ubiquinol-7 biosynthesis (prokaryotic)
1	pocket	0.820969	2.72285	0.0909091	PWY-5855: ubiquinol-7 biosynthesis (prokaryotic)
1	saliva	0	0	0	PWY-5855: ubiquinol-7 biosynthesis (prokaryotic)
0	pocket	0.573497	1.90207	0.0909091	PWY-5856: ubiquinol-9 biosynthesis (prokaryotic)
0	saliva	0	0	0	PWY-5856: ubiquinol-9 biosynthesis (prokaryotic)
1	pocket	0.820969	2.72285	0.0909091	PWY-5856: ubiquinol-9 biosynthesis (prokaryotic)
1	saliva	0	0	0	PWY-5856: ubiquinol-9 biosynthesis (prokaryotic)
0	pocket	0.573497	1.90207	0.0909091	PWY-5857: ubiquinol-10 biosynthesis (prokaryotic)
0	saliva	0	0	0	PWY-5857: ubiquinol-10 biosynthesis (prokaryotic)
1	pocket	0.820969	2.72285	0.0909091	PWY-5857: ubiquinol-10 biosynthesis (prokaryotic)
1	saliva	0	0	0	PWY-5857: ubiquinol-10 biosynthesis (prokaryotic)
0	pocket	2.81387	9.33255	0.0909091	PWY-5860: superpathway of demethylmenaquinol-6 biosynthesis I
0	saliva	0	0	0	PWY-5860: superpathway of demethylmenaquinol-6 biosynthesis I
1	pocket	0	0	0	PWY-5860: superpathway of demethylmenaquinol-6 biosynthesis I
1	saliva	0	0	0	PWY-5860: superpathway of demethylmenaquinol-6 biosynthesis I
0	pocket	10.3587	14.9254	0.363636	PWY-5861: superpathway of demethylmenaquinol-8 biosynthesis
0	saliva	60.4699	111.378	0.625	PWY-5861: superpathway of demethylmenaquinol-8 biosynthesis
1	pocket	8.31915	18.5145	0.181818	PWY-5861: superpathway of demethylmenaquinol-8 biosynthesis
1	saliva	72.8909	137.168	0.285714	PWY-5861: superpathway of demethylmenaquinol-8 biosynthesis
0	pocket	2.81387	9.33255	0.0909091	PWY-5862: superpathway of demethylmenaquinol-9 biosynthesis
0	saliva	0	0	0	PWY-5862: superpathway of demethylmenaquinol-9 biosynthesis
1	pocket	0	0	0	PWY-5862: superpathway of demethylmenaquinol-9 biosynthesis
1	saliva	0	0	0	PWY-5862: superpathway of demethylmenaquinol-9 biosynthesis
0	pocket	18.7878	15.1594	0.818182	PWY-5863: superpathway of phylloquinol biosynthesis
0	saliva	8.69379	17.9058	0.375	PWY-5863: superpathway of phylloquinol biosynthesis
1	pocket	20.5954	34.5691	0.636364	PWY-5863: superpathway of phylloquinol biosynthesis
1	saliva	46.1937	30.795	0.857143	PWY-5863: superpathway of phylloquinol biosynthesis
0	pocket	4.17637	13.8515	0.0909091	PWY-5896: superpathway of menaquinol-10 biosynthesis
0	saliva	0	0	0	PWY-5896: superpathway of menaquinol-10 biosynthesis
1	pocket	0	0	0	PWY-5896: superpathway of menaquinol-10 biosynthesis
1	saliva	0	0	0	PWY-5896: superpathway of menaquinol-10 biosynthesis
0	pocket	235.005	180.693	0.909091	PWY-5897: superpathway of menaquinol-11 biosynthesis
0	saliva	544.181	597.992	0.875	PWY-5897: superpathway of menaquinol-11 biosynthesis
1	pocket	232.07	309.12	0.818182	PWY-5897: superpathway of menaquinol-11 biosynthesis
1	saliva	554.454	355.688	1	PWY-5897: superpathway of menaquinol-11 biosynthesis
0	pocket	235.005	180.693	0.909091	PWY-5898: superpathway of menaquinol-12 biosynthesis
0	saliva	544.181	597.992	0.875	PWY-5898: superpathway of menaquinol-12 biosynthesis
1	pocket	232.07	309.12	0.818182	PWY-5898: superpathway of menaquinol-12 biosynthesis
1	saliva	554.454	355.688	1	PWY-5898: superpathway of menaquinol-12 biosynthesis
0	pocket	235.005	180.693	0.909091	PWY-5899: superpathway of menaquinol-13 biosynthesis
0	saliva	544.181	597.992	0.875	PWY-5899: superpathway of menaquinol-13 biosynthesis
1	pocket	232.07	309.12	0.818182	PWY-5899: superpathway of menaquinol-13 biosynthesis
1	saliva	554.454	355.688	1	PWY-5899: superpathway of menaquinol-13 biosynthesis
0	pocket	25.6084	17.5553	0.909091	PWY-5910: superpathway of geranylgeranyldiphosphate biosynthesis I (via mevalonate)
0	saliva	9.91408	19.9998	0.375	PWY-5910: superpathway of geranylgeranyldiphosphate biosynthesis I (via mevalonate)
1	pocket	28.591	38.2272	0.727273	PWY-5910: superpathway of geranylgeranyldiphosphate biosynthesis I (via mevalonate)
1	saliva	38.8016	33.4316	0.857143	PWY-5910: superpathway of geranylgeranyldiphosphate biosynthesis I (via mevalonate)
0	pocket	64.4439	58.1791	0.909091	PWY-5913: TCA cycle VI (obligate autotrophs)
0	saliva	224.822	251.923	0.875	PWY-5913: TCA cycle VI (obligate autotrophs)
1	pocket	61.6047	60.7322	1	PWY-5913: TCA cycle VI (obligate autotrophs)
1	saliva	324.848	205.019	1	PWY-5913: TCA cycle VI (obligate autotrophs)
0	pocket	720.865	376.23	1	PWY-5918: superpathay of heme biosynthesis from glutamate
0	saliva	830.466	617.578	1	PWY-5918: superpathay of heme biosynthesis from glutamate
1	pocket	543.587	620.274	1	PWY-5918: superpathay of heme biosynthesis from glutamate
1	saliva	1102.38	1099.68	1	PWY-5918: superpathay of heme biosynthesis from glutamate
0	pocket	206.581	108.433	1	PWY-5920: superpathway of heme biosynthesis from glycine
0	saliva	235.177	186.115	0.875	PWY-5920: superpathway of heme biosynthesis from glycine
1	pocket	133.366	165.978	0.909091	PWY-5920: superpathway of heme biosynthesis from glycine
1	saliva	559.706	739.555	1	PWY-5920: superpathway of heme biosynthesis from glycine
0	pocket	4.21253	9.79828	0.272727	PWY-5941: glycogen degradation II (eukaryotic)
0	saliva	0.258415	0.730907	0.125	PWY-5941: glycogen degradation II (eukaryotic)
1	pocket	0.56803	1.88394	0.0909091	PWY-5941: glycogen degradation II (eukaryotic)
1	saliva	0	0	0	PWY-5941: glycogen degradation II (eukaryotic)
0	pocket	234.869	226.583	0.727273	PWY-5971: palmitate biosynthesis II (bacteria and plants)
0	saliva	289.689	413.055	0.625	PWY-5971: palmitate biosynthesis II (bacteria and plants)
1	pocket	235.163	364.447	0.454545	PWY-5971: palmitate biosynthesis II (bacteria and plants)
1	saliva	448.624	428.997	0.714286	PWY-5971: palmitate biosynthesis II (bacteria and plants)
0	pocket	750.057	391.937	1	PWY-5973: cis-vaccenate biosynthesis
0	saliva	616.534	696.51	1	PWY-5973: cis-vaccenate biosynthesis
1	pocket	1208.41	1111.9	1	PWY-5973: cis-vaccenate biosynthesis
1	saliva	815.919	438.401	1	PWY-5973: cis-vaccenate biosynthesis
0	pocket	442.757	235.989	1	PWY-5989: stearate biosynthesis II (bacteria and plants)
0	saliva	217.246	222.218	1	PWY-5989: stearate biosynthesis II (bacteria and plants)
1	pocket	489.521	408.438	1	PWY-5989: stearate biosynthesis II (bacteria and plants)
1	saliva	437.331	339.401	1	PWY-5989: stearate biosynthesis II (bacteria and plants)
0	pocket	0.487324	1.61627	0.0909091	PWY-5994: palmitate biosynthesis I (animals and fungi)
0	saliva	0	0	0	PWY-5994: palmitate biosynthesis I (animals and fungi)
1	pocket	0	0	0	PWY-5994: palmitate biosynthesis I (animals and fungi)
1	saliva	0	0	0	PWY-5994: palmitate biosynthesis I (animals and fungi)
0	pocket	77.01	85.9064	0.727273	PWY-6113: superpathway of mycolate biosynthesis
0	saliva	121.886	193.353	0.5	PWY-6113: superpathway of mycolate biosynthesis
1	pocket	127.707	266.489	0.454545	PWY-6113: superpathway of mycolate biosynthesis
1	saliva	268.278	285.885	0.714286	PWY-6113: superpathway of mycolate biosynthesis
0	pocket	1540.14	713.862	1	PWY-6121: 5-aminoimidazole ribonucleotide biosynthesis I
0	saliva	2704.51	2497.96	1	PWY-6121: 5-aminoimidazole ribonucleotide biosynthesis I
1	pocket	1980.15	1899.99	1	PWY-6121: 5-aminoimidazole ribonucleotide biosynthesis I
1	saliva	4303.52	5325.89	1	PWY-6121: 5-aminoimidazole ribonucleotide biosynthesis I
0	pocket	1640.62	775.333	1	PWY-6122: 5-aminoimidazole ribonucleotide biosynthesis II
0	saliva	3066.91	2970.99	1	PWY-6122: 5-aminoimidazole ribonucleotide biosynthesis II
1	pocket	2008.28	1895.78	1	PWY-6122: 5-aminoimidazole ribonucleotide biosynthesis II
1	saliva	4749.33	5765.44	1	PWY-6122: 5-aminoimidazole ribonucleotide biosynthesis II
0	pocket	465.467	250.835	1	PWY-6123: inosine-5'-phosphate biosynthesis I
0	saliva	738.106	688.552	1	PWY-6123: inosine-5'-phosphate biosynthesis I
1	pocket	678.407	744.177	1	PWY-6123: inosine-5'-phosphate biosynthesis I
1	saliva	861.454	567.859	1	PWY-6123: inosine-5'-phosphate biosynthesis I
0	pocket	310.397	173.415	1	PWY-6124: inosine-5'-phosphate biosynthesis II
0	saliva	533.482	504.338	1	PWY-6124: inosine-5'-phosphate biosynthesis II
1	pocket	535.812	655.532	1	PWY-6124: inosine-5'-phosphate biosynthesis II
1	saliva	686.674	510.872	1	PWY-6124: inosine-5'-phosphate biosynthesis II
0	pocket	1254.27	602.922	1	PWY-6125: superpathway of guanosine nucleotides de novo biosynthesis II
0	saliva	1580.56	1323.41	1	PWY-6125: superpathway of guanosine nucleotides de novo biosynthesis II
1	pocket	1428.29	1331.04	1	PWY-6125: superpathway of guanosine nucleotides de novo biosynthesis II
1	saliva	1531.04	722.529	1	PWY-6125: superpathway of guanosine nucleotides de novo biosynthesis II
0	pocket	1451.69	674.365	1	PWY-6126: superpathway of adenosine nucleotides de novo biosynthesis II
0	saliva	1810.71	1474.11	1	PWY-6126: superpathway of adenosine nucleotides de novo biosynthesis II
1	pocket	1716.43	1601.41	1	PWY-6126: superpathway of adenosine nucleotides de novo biosynthesis II
1	saliva	1578.23	786.287	1	PWY-6126: superpathway of adenosine nucleotides de novo biosynthesis II
0	pocket	0.824105	2.73325	0.0909091	PWY-6138: CMP-N-acetylneuraminate biosynthesis I (eukaryotes)
0	saliva	0	0	0	PWY-6138: CMP-N-acetylneuraminate biosynthesis I (eukaryotes)
1	pocket	0	0	0	PWY-6138: CMP-N-acetylneuraminate biosynthesis I (eukaryotes)
1	saliva	0	0	0	PWY-6138: CMP-N-acetylneuraminate biosynthesis I (eukaryotes)
0	pocket	961.53	403.684	1	PWY-6147: 6-hydroxymethyl-dihydropterin diphosphate biosynthesis I
0	saliva	989.032	855.793	1	PWY-6147: 6-hydroxymethyl-dihydropterin diphosphate biosynthesis I
1	pocket	1359.13	1463.12	1	PWY-6147: 6-hydroxymethyl-dihydropterin diphosphate biosynthesis I
1	saliva	1189.64	926.665	1	PWY-6147: 6-hydroxymethyl-dihydropterin diphosphate biosynthesis I
0	pocket	1310.06	656.426	1	PWY-6151: S-adenosyl-L-methionine cycle I
0	saliva	2284.77	1972.87	1	PWY-6151: S-adenosyl-L-methionine cycle I
1	pocket	1698.56	1594.96	1	PWY-6151: S-adenosyl-L-methionine cycle I
1	saliva	2461.72	1844.45	1	PWY-6151: S-adenosyl-L-methionine cycle I
0	pocket	1277.84	564.928	1	PWY-6163: chorismate biosynthesis from 3-dehydroquinate
0	saliva	1518.62	1183.14	1	PWY-6163: chorismate biosynthesis from 3-dehydroquinate
1	pocket	1591.54	1485.56	1	PWY-6163: chorismate biosynthesis from 3-dehydroquinate
1	saliva	1752.41	1217.43	1	PWY-6163: chorismate biosynthesis from 3-dehydroquinate
0	pocket	560.275	272.513	1	PWY-6168: flavin biosynthesis III (fungi)
0	saliva	563.353	473.287	1	PWY-6168: flavin biosynthesis III (fungi)
1	pocket	675.352	630.416	1	PWY-6168: flavin biosynthesis III (fungi)
1	saliva	815.321	710.199	1	PWY-6168: flavin biosynthesis III (fungi)
0	pocket	178.83	97.8644	1	PWY-621: sucrose degradation III (sucrose invertase)
0	saliva	495.647	539.502	1	PWY-621: sucrose degradation III (sucrose invertase)
1	pocket	177.269	261.194	1	PWY-621: sucrose degradation III (sucrose invertase)
1	saliva	491.027	395.173	1	PWY-621: sucrose degradation III (sucrose invertase)
0	pocket	5.5352	9.82907	0.272727	PWY-6263: superpathway of menaquinol-8 biosynthesis II
0	saliva	22.7381	46.5555	0.5	PWY-6263: superpathway of menaquinol-8 biosynthesis II
1	pocket	6.17777	13.7447	0.181818	PWY-6263: superpathway of menaquinol-8 biosynthesis II
1	saliva	10.2077	27.007	0.142857	PWY-6263: superpathway of menaquinol-8 biosynthesis II
0	pocket	68.2091	102.061	0.636364	PWY-6269: adenosylcobalamin salvage from cobinamide II
0	saliva	4.02437	7.45211	0.25	PWY-6269: adenosylcobalamin salvage from cobinamide II
1	pocket	192.369	239.006	0.818182	PWY-6269: adenosylcobalamin salvage from cobinamide II
1	saliva	0	0	0	PWY-6269: adenosylcobalamin salvage from cobinamide II
0	pocket	1135.18	543.229	1	PWY-6270: isoprene biosynthesis I
0	saliva	972.087	769.228	1	PWY-6270: isoprene biosynthesis I
1	pocket	1317.12	1209.74	1	PWY-6270: isoprene biosynthesis I
1	saliva	1853.71	1585.87	1	PWY-6270: isoprene biosynthesis I
0	pocket	1640.62	775.333	1	PWY-6277: superpathway of 5-aminoimidazole ribonucleotide biosynthesis
0	saliva	3066.91	2970.99	1	PWY-6277: superpathway of 5-aminoimidazole ribonucleotide biosynthesis
1	pocket	2008.28	1895.78	1	PWY-6277: superpathway of 5-aminoimidazole ribonucleotide biosynthesis
1	saliva	4749.33	5765.44	1	PWY-6277: superpathway of 5-aminoimidazole ribonucleotide biosynthesis
0	pocket	518.119	284.729	1	PWY-6282: palmitoleate biosynthesis I (from (5Z)-dodec-5-enoate)
0	saliva	433.976	413.662	1	PWY-6282: palmitoleate biosynthesis I (from (5Z)-dodec-5-enoate)
1	pocket	610.491	525.853	1	PWY-6282: palmitoleate biosynthesis I (from (5Z)-dodec-5-enoate)
1	saliva	665.757	357.555	1	PWY-6282: palmitoleate biosynthesis I (from (5Z)-dodec-5-enoate)
0	pocket	21.8451	23.1366	0.727273	PWY-6284: superpathway of unsaturated fatty acids biosynthesis (E. coli)
0	saliva	69.8963	94.2074	0.625	PWY-6284: superpathway of unsaturated fatty acids biosynthesis (E. coli)
1	pocket	59.3737	143.7	0.454545	PWY-6284: superpathway of unsaturated fatty acids biosynthesis (E. coli)
1	saliva	139.029	149.115	0.714286	PWY-6284: superpathway of unsaturated fatty acids biosynthesis (E. coli)
0	pocket	37.2079	44.7574	0.636364	PWY-6285: superpathway of fatty acids biosynthesis (E. coli)
0	saliva	115.398	158.899	0.625	PWY-6285: superpathway of fatty acids biosynthesis (E. coli)
1	pocket	21.1407	36.6262	0.272727	PWY-6285: superpathway of fatty acids biosynthesis (E. coli)
1	saliva	212.773	228.296	0.714286	PWY-6285: superpathway of fatty acids biosynthesis (E. coli)
0	pocket	104.432	50.7935	1	PWY-6305: putrescine biosynthesis IV
0	saliva	23.706	34.0414	0.625	PWY-6305: putrescine biosynthesis IV
1	pocket	179.403	200.196	0.909091	PWY-6305: putrescine biosynthesis IV
1	saliva	47.0805	26.8859	1	PWY-6305: putrescine biosynthesis IV
0	pocket	1.59255	3.6155	0.181818	PWY-6307: L-tryptophan degradation X (mammalian, via tryptamine)
0	saliva	0.277163	0.783936	0.125	PWY-6307: L-tryptophan degradation X (mammalian, via tryptamine)
1	pocket	0	0	0	PWY-6307: L-tryptophan degradation X (mammalian, via tryptamine)
1	saliva	3.33854	8.83293	0.142857	PWY-6307: L-tryptophan degradation X (mammalian, via tryptamine)
0	pocket	1.14442	2.57019	0.181818	PWY-6313: serotonin degradation
0	saliva	0.190913	0.539982	0.125	PWY-6313: serotonin degradation
1	pocket	0	0	0	PWY-6313: serotonin degradation
1	saliva	3.15436	8.34564	0.142857	PWY-6313: serotonin degradation
0	pocket	466.81	243.478	1	PWY-6317: galactose degradation I (Leloir pathway)
0	saliva	545.062	686.653	1	PWY-6317: galactose degradation I (Leloir pathway)
1	pocket	636.024	639.098	1	PWY-6317: galactose degradation I (Leloir pathway)
1	saliva	598.547	432.237	1	PWY-6317: galactose degradation I (Leloir pathway)
0	pocket	0.691465	2.29333	0.0909091	PWY-6318: L-phenylalanine degradation IV (mammalian, via side chain)
0	saliva	0	0	0	PWY-6318: L-phenylalanine degradation IV (mammalian, via side chain)
1	pocket	0	0	0	PWY-6318: L-phenylalanine degradation IV (mammalian, via side chain)
1	saliva	0	0	0	PWY-6318: L-phenylalanine degradation IV (mammalian, via side chain)
0	pocket	211.829	191.437	0.909091	PWY-6353: purine nucleotides degradation II (aerobic)
0	saliva	45.3098	62.2726	0.5	PWY-6353: purine nucleotides degradation II (aerobic)
1	pocket	428.244	601.54	0.909091	PWY-6353: purine nucleotides degradation II (aerobic)
1	saliva	42.9419	51.1464	0.571429	PWY-6353: purine nucleotides degradation II (aerobic)
0	pocket	726.951	316.879	1	PWY-6385: peptidoglycan biosynthesis III (mycobacteria)
0	saliva	678.755	602.742	1	PWY-6385: peptidoglycan biosynthesis III (mycobacteria)
1	pocket	1133.99	1386.14	1	PWY-6385: peptidoglycan biosynthesis III (mycobacteria)
1	saliva	844.646	556.009	1	PWY-6385: peptidoglycan biosynthesis III (mycobacteria)
0	pocket	1563.47	706.362	1	PWY-6386: UDP-N-acetylmuramoyl-pentapeptide biosynthesis II (lysine-containing)
0	saliva	2380.02	1951.2	1	PWY-6386: UDP-N-acetylmuramoyl-pentapeptide biosynthesis II (lysine-containing)
1	pocket	2248.55	2228.91	1	PWY-6386: UDP-N-acetylmuramoyl-pentapeptide biosynthesis II (lysine-containing)
1	saliva	2772.81	2091.34	1	PWY-6386: UDP-N-acetylmuramoyl-pentapeptide biosynthesis II (lysine-containing)
0	pocket	1516	676.51	1	PWY-6387: UDP-N-acetylmuramoyl-pentapeptide biosynthesis I (meso-diaminopimelate containing)
0	saliva	2281.15	1820.48	1	PWY-6387: UDP-N-acetylmuramoyl-pentapeptide biosynthesis I (meso-diaminopimelate containing)
1	pocket	2199.36	2190.8	1	PWY-6387: UDP-N-acetylmuramoyl-pentapeptide biosynthesis I (meso-diaminopimelate containing)
1	saliva	2667.74	1921.07	1	PWY-6387: UDP-N-acetylmuramoyl-pentapeptide biosynthesis I (meso-diaminopimelate containing)
0	pocket	237.931	160.389	0.909091	PWY-6471: peptidoglycan biosynthesis IV (Enterococcus faecium)
0	saliva	377.996	570.395	0.875	PWY-6471: peptidoglycan biosynthesis IV (Enterococcus faecium)
1	pocket	156.424	237.081	0.818182	PWY-6471: peptidoglycan biosynthesis IV (Enterococcus faecium)
1	saliva	250.911	159.738	0.857143	PWY-6471: peptidoglycan biosynthesis IV (Enterococcus faecium)
0	pocket	65.8137	50.4907	0.909091	PWY-6507: 4-deoxy-L-threo-hex-4-enopyranuronate degradation
0	saliva	14.76	26.9048	0.625	PWY-6507: 4-deoxy-L-threo-hex-4-enopyranuronate degradation
1	pocket	101.153	133.746	1	PWY-6507: 4-deoxy-L-threo-hex-4-enopyranuronate degradation
1	saliva	17.2353	16.7065	0.714286	PWY-6507: 4-deoxy-L-threo-hex-4-enopyranuronate degradation
0	pocket	268.423	171.896	1	PWY-6519: 8-amino-7-oxononanoate biosynthesis I
0	saliva	56.2259	89.1478	0.375	PWY-6519: 8-amino-7-oxononanoate biosynthesis I
1	pocket	404.349	335.399	1	PWY-6519: 8-amino-7-oxononanoate biosynthesis I
1	saliva	97.497	145.432	1	PWY-6519: 8-amino-7-oxononanoate biosynthesis I
0	pocket	258.841	122.985	1	PWY-6527: stachyose degradation
0	saliva	338.861	452.752	1	PWY-6527: stachyose degradation
1	pocket	445.726	451.118	1	PWY-6527: stachyose degradation
1	saliva	329.319	240.154	1	PWY-6527: stachyose degradation
0	pocket	780.726	390.843	1	PWY-6545: pyrimidine deoxyribonucleotides de novo biosynthesis III
0	saliva	105.471	120.761	0.75	PWY-6545: pyrimidine deoxyribonucleotides de novo biosynthesis III
1	pocket	984.163	1038.71	1	PWY-6545: pyrimidine deoxyribonucleotides de novo biosynthesis III
1	saliva	251.836	287.026	0.857143	PWY-6545: pyrimidine deoxyribonucleotides de novo biosynthesis III
0	pocket	11.0646	15.2975	0.636364	PWY-6549: L-glutamine biosynthesis III
0	saliva	0	0	0	PWY-6549: L-glutamine biosynthesis III
1	pocket	29.8273	41.318	0.545455	PWY-6549: L-glutamine biosynthesis III
1	saliva	3.313	5.69955	0.285714	PWY-6549: L-glutamine biosynthesis III
0	pocket	7.29238	13.2087	0.272727	PWY-6562: norspermidine biosynthesis
0	saliva	4.0694	6.91441	0.375	PWY-6562: norspermidine biosynthesis
1	pocket	15.1713	24.5024	0.363636	PWY-6562: norspermidine biosynthesis
1	saliva	17.6999	19.6116	0.571429	PWY-6562: norspermidine biosynthesis
0	pocket	1.74036	5.77212	0.0909091	PWY-6588: pyruvate fermentation to acetone
0	saliva	0	0	0	PWY-6588: pyruvate fermentation to acetone
1	pocket	16.262	35.0953	0.272727	PWY-6588: pyruvate fermentation to acetone
1	saliva	0	0	0	PWY-6588: pyruvate fermentation to acetone
0	pocket	1.57491	5.22339	0.0909091	PWY-6590: superpathway of Clostridium acetobutylicum acidogenic fermentation
0	saliva	0	0	0	PWY-6590: superpathway of Clostridium acetobutylicum acidogenic fermentation
1	pocket	0	0	0	PWY-6590: superpathway of Clostridium acetobutylicum acidogenic fermentation
1	saliva	0	0	0	PWY-6590: superpathway of Clostridium acetobutylicum acidogenic fermentation
0	pocket	65.9482	48.6271	0.909091	PWY-6595: superpathway of guanosine nucleotides degradation (plants)
0	saliva	28.1325	26.2958	0.875	PWY-6595: superpathway of guanosine nucleotides degradation (plants)
1	pocket	36.535	47.54	0.545455	PWY-6595: superpathway of guanosine nucleotides degradation (plants)
1	saliva	37.9034	26.9492	0.857143	PWY-6595: superpathway of guanosine nucleotides degradation (plants)
0	pocket	93.963	78.7346	1	PWY-6606: guanosine nucleotides degradation II
0	saliva	31.4324	28.3987	0.875	PWY-6606: guanosine nucleotides degradation II
1	pocket	182.066	341.636	0.909091	PWY-6606: guanosine nucleotides degradation II
1	saliva	37.8984	27.111	0.857143	PWY-6606: guanosine nucleotides degradation II
0	pocket	176.007	149.728	1	PWY-6608: guanosine nucleotides degradation III
0	saliva	117.984	130.217	1	PWY-6608: guanosine nucleotides degradation III
1	pocket	378.15	520.497	0.909091	PWY-6608: guanosine nucleotides degradation III
1	saliva	61.4357	47.6804	1	PWY-6608: guanosine nucleotides degradation III
0	pocket	834.005	415.706	1	PWY-6609: adenine and adenosine salvage III
0	saliva	1619.85	1583.58	1	PWY-6609: adenine and adenosine salvage III
1	pocket	1180.28	1343.91	1	PWY-6609: adenine and adenosine salvage III
1	saliva	1403.17	868.398	1	PWY-6609: adenine and adenosine salvage III
0	pocket	193.347	131.406	1	PWY-6612: superpathway of tetrahydrofolate biosynthesis
0	saliva	28.735	60.2993	0.5	PWY-6612: superpathway of tetrahydrofolate biosynthesis
1	pocket	184.474	186.212	1	PWY-6612: superpathway of tetrahydrofolate biosynthesis
1	saliva	34.8314	44.4569	0.428571	PWY-6612: superpathway of tetrahydrofolate biosynthesis
0	pocket	154.23	184.039	0.818182	PWY-6628: superpathway of L-phenylalanine biosynthesis
0	saliva	404.005	458.127	0.875	PWY-6628: superpathway of L-phenylalanine biosynthesis
1	pocket	106.263	154.192	0.545455	PWY-6628: superpathway of L-phenylalanine biosynthesis
1	saliva	535.195	479.732	1	PWY-6628: superpathway of L-phenylalanine biosynthesis
0	pocket	7.17962	18.2542	0.181818	PWY-6630: superpathway of L-tyrosine biosynthesis
0	saliva	2.45671	6.94864	0.125	PWY-6630: superpathway of L-tyrosine biosynthesis
1	pocket	4.46104	10.9291	0.181818	PWY-6630: superpathway of L-tyrosine biosynthesis
1	saliva	0	0	0	PWY-6630: superpathway of L-tyrosine biosynthesis
0	pocket	684.497	353.333	1	PWY-6700: queuosine biosynthesis
0	saliva	1010.88	1232.88	1	PWY-6700: queuosine biosynthesis
1	pocket	1262.9	1450.98	1	PWY-6700: queuosine biosynthesis
1	saliva	1005.41	699.748	1	PWY-6700: queuosine biosynthesis
0	pocket	342.139	190.213	1	PWY-6703: preQ0 biosynthesis
0	saliva	628.628	826.906	1	PWY-6703: preQ0 biosynthesis
1	pocket	629.683	743.902	1	PWY-6703: preQ0 biosynthesis
1	saliva	723.31	485.465	1	PWY-6703: preQ0 biosynthesis
0	pocket	0.573497	1.90207	0.0909091	PWY-6708: ubiquinol-8 biosynthesis (prokaryotic)
0	saliva	0	0	0	PWY-6708: ubiquinol-8 biosynthesis (prokaryotic)
1	pocket	0.820969	2.72285	0.0909091	PWY-6708: ubiquinol-8 biosynthesis (prokaryotic)
1	saliva	0	0	0	PWY-6708: ubiquinol-8 biosynthesis (prokaryotic)
0	pocket	696.359	340.114	1	PWY-6737: starch degradation V
0	saliva	644.991	742.69	1	PWY-6737: starch degradation V
1	pocket	1005.22	1034.93	1	PWY-6737: starch degradation V
1	saliva	943.333	537.138	1	PWY-6737: starch degradation V
0	pocket	1.93302	3.36228	0.363636	PWY-6748: nitrate reduction VII (denitrification)
0	saliva	1.5425	3.60639	0.25	PWY-6748: nitrate reduction VII (denitrification)
1	pocket	4.3197	11.2484	0.181818	PWY-6748: nitrate reduction VII (denitrification)
1	saliva	9.49877	12.4458	0.571429	PWY-6748: nitrate reduction VII (denitrification)
0	pocket	2.87579	3.88945	0.454545	PWY-6749: CMP-legionaminate biosynthesis I
0	saliva	10.7758	20.6689	0.5	PWY-6749: CMP-legionaminate biosynthesis I
1	pocket	0.425883	1.41249	0.0909091	PWY-6749: CMP-legionaminate biosynthesis I
1	saliva	10.4451	9.84962	0.857143	PWY-6749: CMP-legionaminate biosynthesis I
0	pocket	1.18609	3.93382	0.0909091	PWY-6785: hydrogen production VIII
0	saliva	0	0	0	PWY-6785: hydrogen production VIII
1	pocket	0	0	0	PWY-6785: hydrogen production VIII
1	saliva	1.61513	4.27324	0.142857	PWY-6785: hydrogen production VIII
0	pocket	56.567	45.1733	0.818182	PWY-6803: phosphatidylcholine acyl editing
0	saliva	85.2415	88.1024	1	PWY-6803: phosphatidylcholine acyl editing
1	pocket	59.9779	63.2955	0.727273	PWY-6803: phosphatidylcholine acyl editing
1	saliva	129.002	104.811	1	PWY-6803: phosphatidylcholine acyl editing
0	pocket	0	0	0	PWY-6823: molybdenum cofactor biosynthesis
0	saliva	0.696131	1.96896	0.125	PWY-6823: molybdenum cofactor biosynthesis
1	pocket	0	0	0	PWY-6823: molybdenum cofactor biosynthesis
1	saliva	0	0	0	PWY-6823: molybdenum cofactor biosynthesis
0	pocket	43.1458	40.0652	0.909091	PWY-6859: all-trans-farnesol biosynthesis
0	saliva	37.8242	58.4487	0.75	PWY-6859: all-trans-farnesol biosynthesis
1	pocket	32.3282	38.1677	0.909091	PWY-6859: all-trans-farnesol biosynthesis
1	saliva	58.7945	87.7722	0.857143	PWY-6859: all-trans-farnesol biosynthesis
0	pocket	11.2323	14.3721	0.636364	PWY-6891: thiazole biosynthesis II (Bacillus)
0	saliva	32.2406	60.7322	0.5	PWY-6891: thiazole biosynthesis II (Bacillus)
1	pocket	6.53733	18.0898	0.181818	PWY-6891: thiazole biosynthesis II (Bacillus)
1	saliva	48.6544	53.786	1	PWY-6891: thiazole biosynthesis II (Bacillus)
0	pocket	16.4998	17.802	0.636364	PWY-6892: thiazole biosynthesis I (E. coli)
0	saliva	45.75	71.0637	0.75	PWY-6892: thiazole biosynthesis I (E. coli)
1	pocket	10.7263	26.2447	0.181818	PWY-6892: thiazole biosynthesis I (E. coli)
1	saliva	62.9594	66.9357	1	PWY-6892: thiazole biosynthesis I (E. coli)
0	pocket	48.992	59.4654	0.636364	PWY-6895: superpathway of thiamin diphosphate biosynthesis II
0	saliva	124.942	225.352	0.5	PWY-6895: superpathway of thiamin diphosphate biosynthesis II
1	pocket	28.3502	76.8375	0.181818	PWY-6895: superpathway of thiamin diphosphate biosynthesis II
1	saliva	177.153	167.9	1	PWY-6895: superpathway of thiamin diphosphate biosynthesis II
0	pocket	670.912	304.082	1	PWY-6897: thiamin salvage II
0	saliva	585.512	675.795	1	PWY-6897: thiamin salvage II
1	pocket	849.587	852.014	1	PWY-6897: thiamin salvage II
1	saliva	978.647	765.087	1	PWY-6897: thiamin salvage II
0	pocket	229.534	119.958	1	PWY-6901: superpathway of glucose and xylose degradation
0	saliva	196.158	269.889	1	PWY-6901: superpathway of glucose and xylose degradation
1	pocket	150.856	180.632	0.909091	PWY-6901: superpathway of glucose and xylose degradation
1	saliva	214.957	136.877	1	PWY-6901: superpathway of glucose and xylose degradation
0	pocket	836.466	480.631	1	PWY-6936: seleno-amino acid biosynthesis
0	saliva	1965.08	1726.61	1	PWY-6936: seleno-amino acid biosynthesis
1	pocket	758.247	675.978	1	PWY-6936: seleno-amino acid biosynthesis
1	saliva	2397.78	2369.83	1	PWY-6936: seleno-amino acid biosynthesis
0	pocket	40.7597	33.0156	1	PWY-6969: TCA cycle V (2-oxoglutarate:ferredoxin oxidoreductase)
0	saliva	59.7444	81.8032	0.875	PWY-6969: TCA cycle V (2-oxoglutarate:ferredoxin oxidoreductase)
1	pocket	148.526	231.584	0.909091	PWY-6969: TCA cycle V (2-oxoglutarate:ferredoxin oxidoreductase)
1	saliva	115.131	135.893	1	PWY-6969: TCA cycle V (2-oxoglutarate:ferredoxin oxidoreductase)
0	pocket	3.96788	13.16	0.0909091	PWY-7003: glycerol degradation to butanol
0	saliva	0	0	0	PWY-7003: glycerol degradation to butanol
1	pocket	30.9857	66.1534	0.272727	PWY-7003: glycerol degradation to butanol
1	saliva	0	0	0	PWY-7003: glycerol degradation to butanol
0	pocket	0	0	0	PWY-7007: methyl ketone biosynthesis
0	saliva	0	0	0	PWY-7007: methyl ketone biosynthesis
1	pocket	0	0	0	PWY-7007: methyl ketone biosynthesis
1	saliva	3.22688	8.53751	0.142857	PWY-7007: methyl ketone biosynthesis
0	pocket	84.4691	69.2907	1	PWY-7013: L-1,2-propanediol degradation
0	saliva	16.0473	30.1003	0.25	PWY-7013: L-1,2-propanediol degradation
1	pocket	84.0989	108.513	0.818182	PWY-7013: L-1,2-propanediol degradation
1	saliva	77.7166	156.862	0.714286	PWY-7013: L-1,2-propanediol degradation
0	pocket	1.87242	2.74594	0.363636	PWY-7031: protein N-glycosylation (bacterial)
0	saliva	10.0484	18.8136	0.5	PWY-7031: protein N-glycosylation (bacterial)
1	pocket	2.28433	7.57625	0.0909091	PWY-7031: protein N-glycosylation (bacterial)
1	saliva	18.2298	32.76	0.714286	PWY-7031: protein N-glycosylation (bacterial)
0	pocket	1303.25	630.551	1	PWY-7111: pyruvate fermentation to isobutanol (engineered)
0	saliva	1975.44	1430.96	1	PWY-7111: pyruvate fermentation to isobutanol (engineered)
1	pocket	1402.19	1427.95	1	PWY-7111: pyruvate fermentation to isobutanol (engineered)
1	saliva	2077.26	1065	1	PWY-7111: pyruvate fermentation to isobutanol (engineered)
0	pocket	91.5215	85.5537	0.909091	PWY-7115: C4 photosynthetic carbon assimilation cycle, NAD-ME type
0	saliva	159.014	245.107	0.875	PWY-7115: C4 photosynthetic carbon assimilation cycle, NAD-ME type
1	pocket	90.2587	107.561	0.909091	PWY-7115: C4 photosynthetic carbon assimilation cycle, NAD-ME type
1	saliva	151.336	128.717	0.857143	PWY-7115: C4 photosynthetic carbon assimilation cycle, NAD-ME type
0	pocket	92.5234	82.8762	0.909091	PWY-7117: C4 photosynthetic carbon assimilation cycle, PEPCK type
0	saliva	292.791	328.729	0.875	PWY-7117: C4 photosynthetic carbon assimilation cycle, PEPCK type
1	pocket	88.819	86.479	1	PWY-7117: C4 photosynthetic carbon assimilation cycle, PEPCK type
1	saliva	399.151	285.336	1	PWY-7117: C4 photosynthetic carbon assimilation cycle, PEPCK type
0	pocket	1115.73	554.352	1	PWY-7184: pyrimidine deoxyribonucleotides de novo biosynthesis I
0	saliva	1258.5	1019.24	1	PWY-7184: pyrimidine deoxyribonucleotides de novo biosynthesis I
1	pocket	1308.47	1231.88	1	PWY-7184: pyrimidine deoxyribonucleotides de novo biosynthesis I
1	saliva	1304.57	593.124	1	PWY-7184: pyrimidine deoxyribonucleotides de novo biosynthesis I
0	pocket	925.961	438.756	1	PWY-7187: pyrimidine deoxyribonucleotides de novo biosynthesis II
0	saliva	981.479	728.353	1	PWY-7187: pyrimidine deoxyribonucleotides de novo biosynthesis II
1	pocket	1159.72	1116.85	1	PWY-7187: pyrimidine deoxyribonucleotides de novo biosynthesis II
1	saliva	989.792	590.924	1	PWY-7187: pyrimidine deoxyribonucleotides de novo biosynthesis II
0	pocket	24.2251	29.6942	0.545455	PWY-7196: superpathway of pyrimidine ribonucleosides salvage
0	saliva	9.98814	12.9355	0.625	PWY-7196: superpathway of pyrimidine ribonucleosides salvage
1	pocket	34.0618	96.6985	0.272727	PWY-7196: superpathway of pyrimidine ribonucleosides salvage
1	saliva	6.98406	8.47898	0.571429	PWY-7196: superpathway of pyrimidine ribonucleosides salvage
0	pocket	1002.95	500.948	1	PWY-7197: pyrimidine deoxyribonucleotide phosphorylation
0	saliva	1504.43	1394.97	1	PWY-7197: pyrimidine deoxyribonucleotide phosphorylation
1	pocket	1063.1	1012.7	1	PWY-7197: pyrimidine deoxyribonucleotide phosphorylation
1	saliva	1703.14	1269.59	1	PWY-7197: pyrimidine deoxyribonucleotide phosphorylation
0	pocket	12.9829	32.876	0.363636	PWY-7198: pyrimidine deoxyribonucleotides de novo biosynthesis IV
0	saliva	49.9043	102.824	0.625	PWY-7198: pyrimidine deoxyribonucleotides de novo biosynthesis IV
1	pocket	3.90703	8.741	0.181818	PWY-7198: pyrimidine deoxyribonucleotides de novo biosynthesis IV
1	saliva	20.9309	55.378	0.142857	PWY-7198: pyrimidine deoxyribonucleotides de novo biosynthesis IV
0	pocket	454.718	302.905	1	PWY-7199: pyrimidine deoxyribonucleosides salvage
0	saliva	736.919	1025.56	1	PWY-7199: pyrimidine deoxyribonucleosides salvage
1	pocket	807.017	1026.56	1	PWY-7199: pyrimidine deoxyribonucleosides salvage
1	saliva	707.52	654.838	1	PWY-7199: pyrimidine deoxyribonucleosides salvage
0	pocket	18.169	39.512	0.272727	PWY-7204: pyridoxal 5'-phosphate salvage II (plants)
0	saliva	1.7372	4.91353	0.125	PWY-7204: pyridoxal 5'-phosphate salvage II (plants)
1	pocket	16.828	45.9504	0.181818	PWY-7204: pyridoxal 5'-phosphate salvage II (plants)
1	saliva	23.5835	31.3893	0.571429	PWY-7204: pyridoxal 5'-phosphate salvage II (plants)
0	pocket	1114.17	543.254	1	PWY-7208: superpathway of pyrimidine nucleobases salvage
0	saliva	1541.98	1293.65	1	PWY-7208: superpathway of pyrimidine nucleobases salvage
1	pocket	1282.39	1211.71	1	PWY-7208: superpathway of pyrimidine nucleobases salvage
1	saliva	1318.54	665.271	1	PWY-7208: superpathway of pyrimidine nucleobases salvage
0	pocket	1.398	4.63664	0.0909091	PWY-7209: superpathway of pyrimidine ribonucleosides degradation
0	saliva	0	0	0	PWY-7209: superpathway of pyrimidine ribonucleosides degradation
1	pocket	0	0	0	PWY-7209: superpathway of pyrimidine ribonucleosides degradation
1	saliva	0	0	0	PWY-7209: superpathway of pyrimidine ribonucleosides degradation
0	pocket	18.1467	45.7184	0.363636	PWY-7210: pyrimidine deoxyribonucleotides biosynthesis from CTP
0	saliva	68.8883	141.403	0.625	PWY-7210: pyrimidine deoxyribonucleotides biosynthesis from CTP
1	pocket	5.54882	12.4129	0.181818	PWY-7210: pyrimidine deoxyribonucleotides biosynthesis from CTP
1	saliva	27.286	72.1919	0.142857	PWY-7210: pyrimidine deoxyribonucleotides biosynthesis from CTP
0	pocket	51.4303	74.4814	0.727273	PWY-7211: superpathway of pyrimidine deoxyribonucleotides de novo biosynthesis
0	saliva	114.527	230.571	0.625	PWY-7211: superpathway of pyrimidine deoxyribonucleotides de novo biosynthesis
1	pocket	55.365	137.858	0.363636	PWY-7211: superpathway of pyrimidine deoxyribonucleotides de novo biosynthesis
1	saliva	50.8044	106.528	0.571429	PWY-7211: superpathway of pyrimidine deoxyribonucleotides de novo biosynthesis
0	pocket	2008.67	870.291	1	PWY-7219: adenosine ribonucleotides de novo biosynthesis
0	saliva	2898.3	2166.36	1	PWY-7219: adenosine ribonucleotides de novo biosynthesis
1	pocket	2761.51	2712.26	1	PWY-7219: adenosine ribonucleotides de novo biosynthesis
1	saliva	2836.21	1416.72	1	PWY-7219: adenosine ribonucleotides de novo biosynthesis
0	pocket	1130.29	549.568	1	PWY-7220: adenosine deoxyribonucleotides de novo biosynthesis II
0	saliva	1438.27	1266.03	1	PWY-7220: adenosine deoxyribonucleotides de novo biosynthesis II
1	pocket	1229.2	1105.76	1	PWY-7220: adenosine deoxyribonucleotides de novo biosynthesis II
1	saliva	1210.46	518.051	1	PWY-7220: adenosine deoxyribonucleotides de novo biosynthesis II
0	pocket	1537.75	717.87	1	PWY-7221: guanosine ribonucleotides de novo biosynthesis
0	saliva	2158.27	1736.5	1	PWY-7221: guanosine ribonucleotides de novo biosynthesis
1	pocket	2066.21	1989.68	1	PWY-7221: guanosine ribonucleotides de novo biosynthesis
1	saliva	2295.81	1410.32	1	PWY-7221: guanosine ribonucleotides de novo biosynthesis
0	pocket	1130.29	549.568	1	PWY-7222: guanosine deoxyribonucleotides de novo biosynthesis II
0	saliva	1438.27	1266.03	1	PWY-7222: guanosine deoxyribonucleotides de novo biosynthesis II
1	pocket	1229.2	1105.76	1	PWY-7222: guanosine deoxyribonucleotides de novo biosynthesis II
1	saliva	1210.46	518.051	1	PWY-7222: guanosine deoxyribonucleotides de novo biosynthesis II
0	pocket	1322.81	628.789	1	PWY-7228: superpathway of guanosine nucleotides de novo biosynthesis I
0	saliva	1756.39	1502	1	PWY-7228: superpathway of guanosine nucleotides de novo biosynthesis I
1	pocket	1537.13	1441.22	1	PWY-7228: superpathway of guanosine nucleotides de novo biosynthesis I
1	saliva	1814.86	1034.06	1	PWY-7228: superpathway of guanosine nucleotides de novo biosynthesis I
0	pocket	1593.02	722.457	1	PWY-7229: superpathway of adenosine nucleotides de novo biosynthesis I
0	saliva	1967.13	1574.73	1	PWY-7229: superpathway of adenosine nucleotides de novo biosynthesis I
1	pocket	1957.96	1845.02	1	PWY-7229: superpathway of adenosine nucleotides de novo biosynthesis I
1	saliva	1742.67	903.807	1	PWY-7229: superpathway of adenosine nucleotides de novo biosynthesis I
0	pocket	428.972	231.542	1	PWY-7234: inosine-5'-phosphate biosynthesis III
0	saliva	734.707	683.096	1	PWY-7234: inosine-5'-phosphate biosynthesis III
1	pocket	470.915	361.38	1	PWY-7234: inosine-5'-phosphate biosynthesis III
1	saliva	836.488	540.644	1	PWY-7234: inosine-5'-phosphate biosynthesis III
0	pocket	189.216	174.923	1	PWY-7237: myo-, chiro- and scillo-inositol degradation
0	saliva	17.0332	29.0592	0.625	PWY-7237: myo-, chiro- and scillo-inositol degradation
1	pocket	86.8894	113.734	0.909091	PWY-7237: myo-, chiro- and scillo-inositol degradation
1	saliva	196.627	407.568	1	PWY-7237: myo-, chiro- and scillo-inositol degradation
0	pocket	71.1122	50.2272	0.909091	PWY-7242: D-fructuronate degradation
0	saliva	17.8629	24.3915	0.75	PWY-7242: D-fructuronate degradation
1	pocket	92.17	116.866	1	PWY-7242: D-fructuronate degradation
1	saliva	22.6459	14.5771	0.857143	PWY-7242: D-fructuronate degradation
0	pocket	0.303023	1.00501	0.0909091	PWY-7245: superpathway NAD/NADP - NADH/NADPH interconversion (yeast)
0	saliva	0	0	0	PWY-7245: superpathway NAD/NADP - NADH/NADPH interconversion (yeast)
1	pocket	0	0	0	PWY-7245: superpathway NAD/NADP - NADH/NADPH interconversion (yeast)
1	saliva	0	0	0	PWY-7245: superpathway NAD/NADP - NADH/NADPH interconversion (yeast)
0	pocket	1182.86	586.663	1	PWY-724: superpathway of L-lysine, L-threonine and L-methionine biosynthesis II
0	saliva	1766.76	1362.54	1	PWY-724: superpathway of L-lysine, L-threonine and L-methionine biosynthesis II
1	pocket	1300.04	1205.48	1	PWY-724: superpathway of L-lysine, L-threonine and L-methionine biosynthesis II
1	saliva	2149.61	1540.85	1	PWY-724: superpathway of L-lysine, L-threonine and L-methionine biosynthesis II
0	pocket	19.1875	22.0675	0.818182	PWY-7254: TCA cycle VII (acetate-producers)
0	saliva	33.6763	52.1871	0.75	PWY-7254: TCA cycle VII (acetate-producers)
1	pocket	72.5494	93.4584	0.727273	PWY-7254: TCA cycle VII (acetate-producers)
1	saliva	31.6434	38.4473	1	PWY-7254: TCA cycle VII (acetate-producers)
0	pocket	6.10402	10.0919	0.454545	PWY-7268: NAD/NADP-NADH/NADPH cytosolic interconversion (yeast)
0	saliva	39.3549	64.3563	0.625	PWY-7268: NAD/NADP-NADH/NADPH cytosolic interconversion (yeast)
1	pocket	6.99462	23.1985	0.0909091	PWY-7268: NAD/NADP-NADH/NADPH cytosolic interconversion (yeast)
1	saliva	45.9071	77.2895	0.714286	PWY-7268: NAD/NADP-NADH/NADPH cytosolic interconversion (yeast)
0	pocket	0.791785	1.76308	0.181818	PWY-7269: NAD/NADP-NADH/NADPH mitochondrial interconversion (yeast)
0	saliva	16.1363	45.6403	0.125	PWY-7269: NAD/NADP-NADH/NADPH mitochondrial interconversion (yeast)
1	pocket	0	0	0	PWY-7269: NAD/NADP-NADH/NADPH mitochondrial interconversion (yeast)
1	saliva	5.08388	13.4507	0.142857	PWY-7269: NAD/NADP-NADH/NADPH mitochondrial interconversion (yeast)
0	pocket	165.559	82.621	1	PWY-7279: aerobic respiration II (cytochrome c) (yeast)
0	saliva	155.566	162.62	0.875	PWY-7279: aerobic respiration II (cytochrome c) (yeast)
1	pocket	136.807	137.955	1	PWY-7279: aerobic respiration II (cytochrome c) (yeast)
1	saliva	371.844	360.158	1	PWY-7279: aerobic respiration II (cytochrome c) (yeast)
0	pocket	548.126	284.32	1	PWY-7282: 4-amino-2-methyl-5-phosphomethylpyrimidine biosynthesis (yeast)
0	saliva	405.436	515.302	0.875	PWY-7282: 4-amino-2-methyl-5-phosphomethylpyrimidine biosynthesis (yeast)
1	pocket	686.983	717.444	1	PWY-7282: 4-amino-2-methyl-5-phosphomethylpyrimidine biosynthesis (yeast)
1	saliva	567.2	407.57	1	PWY-7282: 4-amino-2-methyl-5-phosphomethylpyrimidine biosynthesis (yeast)
0	pocket	58.8895	58.0141	0.818182	PWY-7323: superpathway of GDP-mannose-derived O-antigen building blocks biosynthesis
0	saliva	2.04712	4.03693	0.25	PWY-7323: superpathway of GDP-mannose-derived O-antigen building blocks biosynthesis
1	pocket	121.14	285.004	0.636364	PWY-7323: superpathway of GDP-mannose-derived O-antigen building blocks biosynthesis
1	saliva	6.95481	16.3322	0.285714	PWY-7323: superpathway of GDP-mannose-derived O-antigen building blocks biosynthesis
0	pocket	1.57394	5.22015	0.0909091	PWY-7345: superpathway of anaerobic sucrose degradation
0	saliva	0	0	0	PWY-7345: superpathway of anaerobic sucrose degradation
1	pocket	0	0	0	PWY-7345: superpathway of anaerobic sucrose degradation
1	saliva	0	0	0	PWY-7345: superpathway of anaerobic sucrose degradation
0	pocket	667.663	333.347	1	PWY-7357: thiamin formation from pyrithiamine and oxythiamine (yeast)
0	saliva	613.662	782.081	1	PWY-7357: thiamin formation from pyrithiamine and oxythiamine (yeast)
1	pocket	809.965	903.616	1	PWY-7357: thiamin formation from pyrithiamine and oxythiamine (yeast)
1	saliva	850.465	629.79	1	PWY-7357: thiamin formation from pyrithiamine and oxythiamine (yeast)
0	pocket	96.4137	74.1459	1	PWY-7371: 1,4-dihydroxy-6-naphthoate biosynthesis II
0	saliva	19.0362	31.3701	0.625	PWY-7371: 1,4-dihydroxy-6-naphthoate biosynthesis II
1	pocket	134.231	197.281	0.909091	PWY-7371: 1,4-dihydroxy-6-naphthoate biosynthesis II
1	saliva	30.1673	35.0465	0.857143	PWY-7371: 1,4-dihydroxy-6-naphthoate biosynthesis II
0	pocket	703.278	350.786	1	PWY-7383: anaerobic energy metabolism (invertebrates, cytosol)
0	saliva	566.401	422.089	1	PWY-7383: anaerobic energy metabolism (invertebrates, cytosol)
1	pocket	754.202	778.501	1	PWY-7383: anaerobic energy metabolism (invertebrates, cytosol)
1	saliva	588.496	401.626	1	PWY-7383: anaerobic energy metabolism (invertebrates, cytosol)
0	pocket	1.6706	5.54074	0.0909091	PWY-7384: anaerobic energy metabolism (invertebrates, mitochondrial)
0	saliva	0	0	0	PWY-7384: anaerobic energy metabolism (invertebrates, mitochondrial)
1	pocket	0	0	0	PWY-7384: anaerobic energy metabolism (invertebrates, mitochondrial)
1	saliva	0.547613	1.44885	0.142857	PWY-7384: anaerobic energy metabolism (invertebrates, mitochondrial)
0	pocket	1.14769	3.80646	0.0909091	PWY-7385: 1,3-propanediol biosynthesis (engineered)
0	saliva	0	0	0	PWY-7385: 1,3-propanediol biosynthesis (engineered)
1	pocket	0	0	0	PWY-7385: 1,3-propanediol biosynthesis (engineered)
1	saliva	0	0	0	PWY-7385: 1,3-propanediol biosynthesis (engineered)
0	pocket	554.197	326.844	1	PWY-7388: octanoyl-[acyl-carrier protein] biosynthesis (mitochondria, yeast)
0	saliva	476.733	411.533	1	PWY-7388: octanoyl-[acyl-carrier protein] biosynthesis (mitochondria, yeast)
1	pocket	583.616	500.412	1	PWY-7388: octanoyl-[acyl-carrier protein] biosynthesis (mitochondria, yeast)
1	saliva	733.601	417.479	1	PWY-7388: octanoyl-[acyl-carrier protein] biosynthesis (mitochondria, yeast)
0	pocket	2.8291	9.38308	0.0909091	PWY-7389: superpathway of anaerobic energy metabolism (invertebrates)
0	saliva	0	0	0	PWY-7389: superpathway of anaerobic energy metabolism (invertebrates)
1	pocket	0	0	0	PWY-7389: superpathway of anaerobic energy metabolism (invertebrates)
1	saliva	0.928934	2.45773	0.142857	PWY-7389: superpathway of anaerobic energy metabolism (invertebrates)
0	pocket	24.179	26.4864	0.909091	PWY-7391: isoprene biosynthesis II (engineered)
0	saliva	0.553047	1.56425	0.125	PWY-7391: isoprene biosynthesis II (engineered)
1	pocket	17.9753	37.5702	0.363636	PWY-7391: isoprene biosynthesis II (engineered)
1	saliva	8.12174	10.8816	0.428571	PWY-7391: isoprene biosynthesis II (engineered)
0	pocket	25.4279	21.1758	0.818182	PWY-7392: taxadiene biosynthesis (engineered)
0	saliva	13.3727	25.8329	0.375	PWY-7392: taxadiene biosynthesis (engineered)
1	pocket	36.1266	46.2576	0.727273	PWY-7392: taxadiene biosynthesis (engineered)
1	saliva	52.0014	42.8679	0.857143	PWY-7392: taxadiene biosynthesis (engineered)
0	pocket	722.818	376.128	1	PWY-7400: L-arginine biosynthesis IV (archaebacteria)
0	saliva	562.392	374.383	1	PWY-7400: L-arginine biosynthesis IV (archaebacteria)
1	pocket	751.072	572.368	1	PWY-7400: L-arginine biosynthesis IV (archaebacteria)
1	saliva	881.82	513.773	1	PWY-7400: L-arginine biosynthesis IV (archaebacteria)
0	pocket	0.154739	0.513211	0.0909091	PWY-7411: superpathway of phosphatidate biosynthesis (yeast)
0	saliva	0	0	0	PWY-7411: superpathway of phosphatidate biosynthesis (yeast)
1	pocket	0	0	0	PWY-7411: superpathway of phosphatidate biosynthesis (yeast)
1	saliva	0	0	0	PWY-7411: superpathway of phosphatidate biosynthesis (yeast)
0	pocket	15.7704	14.3664	0.818182	PWY-7431: aromatic biogenic amine degradation (bacteria)
0	saliva	0.831931	1.65077	0.25	PWY-7431: aromatic biogenic amine degradation (bacteria)
1	pocket	16.5154	28.2597	0.636364	PWY-7431: aromatic biogenic amine degradation (bacteria)
1	saliva	13.5025	23.2329	0.571429	PWY-7431: aromatic biogenic amine degradation (bacteria)
0	pocket	65.1319	70.325	0.818182	PWY-7456: mannan degradation
0	saliva	18.8762	28.7326	0.5	PWY-7456: mannan degradation
1	pocket	85.1502	111.243	0.636364	PWY-7456: mannan degradation
1	saliva	27.2431	28.1517	0.714286	PWY-7456: mannan degradation
0	pocket	339.433	218.035	1	PWY-7539: 6-hydroxymethyl-dihydropterin diphosphate biosynthesis III (Chlamydia)
0	saliva	583.653	367.203	1	PWY-7539: 6-hydroxymethyl-dihydropterin diphosphate biosynthesis III (Chlamydia)
1	pocket	311.533	295.038	1	PWY-7539: 6-hydroxymethyl-dihydropterin diphosphate biosynthesis III (Chlamydia)
1	saliva	680.968	375.539	1	PWY-7539: 6-hydroxymethyl-dihydropterin diphosphate biosynthesis III (Chlamydia)
0	pocket	1096.53	531.001	1	PWY-7560: methylerythritol phosphate pathway II
0	saliva	928.466	750.968	1	PWY-7560: methylerythritol phosphate pathway II
1	pocket	1251.31	1147.9	1	PWY-7560: methylerythritol phosphate pathway II
1	saliva	1907.05	1718.45	1	PWY-7560: methylerythritol phosphate pathway II
0	pocket	749.938	365.578	1	PWY-7663: gondoate biosynthesis (anaerobic)
0	saliva	581.29	606.875	1	PWY-7663: gondoate biosynthesis (anaerobic)
1	pocket	1126.15	1013.85	1	PWY-7663: gondoate biosynthesis (anaerobic)
1	saliva	780.658	381.31	1	PWY-7663: gondoate biosynthesis (anaerobic)
0	pocket	545.28	295.607	1	PWY-7664: oleate biosynthesis IV (anaerobic)
0	saliva	456.608	441.787	1	PWY-7664: oleate biosynthesis IV (anaerobic)
1	pocket	653.518	557.622	1	PWY-7664: oleate biosynthesis IV (anaerobic)
1	saliva	684.031	369.559	1	PWY-7664: oleate biosynthesis IV (anaerobic)
0	pocket	56.4432	66.6348	0.909091	PWY-821: superpathway of sulfur amino acid biosynthesis (Saccharomyces cerevisiae)
0	saliva	16.9395	17.8492	0.625	PWY-821: superpathway of sulfur amino acid biosynthesis (Saccharomyces cerevisiae)
1	pocket	53.5689	52.651	0.636364	PWY-821: superpathway of sulfur amino acid biosynthesis (Saccharomyces cerevisiae)
1	saliva	16.7906	15.3692	0.714286	PWY-821: superpathway of sulfur amino acid biosynthesis (Saccharomyces cerevisiae)
0	pocket	765.795	383.13	1	PWY-841: superpathway of purine nucleotides de novo biosynthesis I
0	saliva	1023.85	954.931	1	PWY-841: superpathway of purine nucleotides de novo biosynthesis I
1	pocket	1106.71	1172.85	1	PWY-841: superpathway of purine nucleotides de novo biosynthesis I
1	saliva	1165.15	646.851	1	PWY-841: superpathway of purine nucleotides de novo biosynthesis I
0	pocket	129.043	85.6409	1	PWY-922: mevalonate pathway I
0	saliva	126.228	141.384	0.75	PWY-922: mevalonate pathway I
1	pocket	79.1728	110.904	0.909091	PWY-922: mevalonate pathway I
1	saliva	153.48	177.253	1	PWY-922: mevalonate pathway I
0	pocket	640.064	359.686	1	PWY0-1061: superpathway of L-alanine biosynthesis
0	saliva	678.704	881.05	1	PWY0-1061: superpathway of L-alanine biosynthesis
1	pocket	503.057	722.802	1	PWY0-1061: superpathway of L-alanine biosynthesis
1	saliva	759.016	626.379	1	PWY0-1061: superpathway of L-alanine biosynthesis
0	pocket	14.4901	16.6206	0.818182	PWY0-1241: ADP-L-glycero-&beta;-D-manno-heptose biosynthesis
0	saliva	99.476	153.401	0.75	PWY0-1241: ADP-L-glycero-&beta;-D-manno-heptose biosynthesis
1	pocket	14.9386	34.8736	0.272727	PWY0-1241: ADP-L-glycero-&beta;-D-manno-heptose biosynthesis
1	saliva	134.689	177.288	1	PWY0-1241: ADP-L-glycero-&beta;-D-manno-heptose biosynthesis
0	pocket	367.56	172.605	1	PWY0-1261: anhydromuropeptides recycling
0	saliva	418.34	489.755	1	PWY0-1261: anhydromuropeptides recycling
1	pocket	594.586	589.368	1	PWY0-1261: anhydromuropeptides recycling
1	saliva	516.344	362.439	1	PWY0-1261: anhydromuropeptides recycling
0	pocket	452.352	274.706	1	PWY0-1296: purine ribonucleosides degradation
0	saliva	824.207	1066.09	1	PWY0-1296: purine ribonucleosides degradation
1	pocket	709.875	1038.57	1	PWY0-1296: purine ribonucleosides degradation
1	saliva	787.647	725.804	1	PWY0-1296: purine ribonucleosides degradation
0	pocket	328.86	182.427	1	PWY0-1297: superpathway of purine deoxyribonucleosides degradation
0	saliva	266.694	334.913	1	PWY0-1297: superpathway of purine deoxyribonucleosides degradation
1	pocket	388.323	465.203	1	PWY0-1297: superpathway of purine deoxyribonucleosides degradation
1	saliva	319.104	239.071	1	PWY0-1297: superpathway of purine deoxyribonucleosides degradation
0	pocket	94.2841	64.3592	0.909091	PWY0-1298: superpathway of pyrimidine deoxyribonucleosides degradation
0	saliva	118.453	153.494	1	PWY0-1298: superpathway of pyrimidine deoxyribonucleosides degradation
1	pocket	176.939	343.349	1	PWY0-1298: superpathway of pyrimidine deoxyribonucleosides degradation
1	saliva	84.8697	83.9064	1	PWY0-1298: superpathway of pyrimidine deoxyribonucleosides degradation
0	pocket	751.797	316.77	1	PWY0-1319: CDP-diacylglycerol biosynthesis II
0	saliva	1256.98	965.896	1	PWY0-1319: CDP-diacylglycerol biosynthesis II
1	pocket	1429.09	1574.66	1	PWY0-1319: CDP-diacylglycerol biosynthesis II
1	saliva	1253.05	642.93	1	PWY0-1319: CDP-diacylglycerol biosynthesis II
0	pocket	121.83	80.7311	0.909091	PWY0-1415: superpathway of heme biosynthesis from uroporphyrinogen-III
0	saliva	189.429	153.539	0.875	PWY0-1415: superpathway of heme biosynthesis from uroporphyrinogen-III
1	pocket	103.933	132.625	0.818182	PWY0-1415: superpathway of heme biosynthesis from uroporphyrinogen-III
1	saliva	458.732	593.059	1	PWY0-1415: superpathway of heme biosynthesis from uroporphyrinogen-III
0	pocket	138.791	84.6927	0.909091	PWY0-1479: tRNA processing
0	saliva	266.416	268.606	0.75	PWY0-1479: tRNA processing
1	pocket	158.056	166.724	1	PWY0-1479: tRNA processing
1	saliva	634.055	758.37	1	PWY0-1479: tRNA processing
0	pocket	325.954	167.086	1	PWY0-1586: peptidoglycan maturation (meso-diaminopimelate containing)
0	saliva	291.015	317.661	1	PWY0-1586: peptidoglycan maturation (meso-diaminopimelate containing)
1	pocket	423.352	649.941	1	PWY0-1586: peptidoglycan maturation (meso-diaminopimelate containing)
1	saliva	335.688	224.858	1	PWY0-1586: peptidoglycan maturation (meso-diaminopimelate containing)
0	pocket	1104.17	551.745	1	PWY0-162: superpathway of pyrimidine ribonucleotides de novo biosynthesis
0	saliva	1578.23	1288.6	1	PWY0-162: superpathway of pyrimidine ribonucleotides de novo biosynthesis
1	pocket	1087.28	949.688	1	PWY0-162: superpathway of pyrimidine ribonucleotides de novo biosynthesis
1	saliva	1420.44	890.024	1	PWY0-162: superpathway of pyrimidine ribonucleotides de novo biosynthesis
0	pocket	1118.7	547.2	1	PWY0-166: superpathway of pyrimidine deoxyribonucleotides de novo biosynthesis (E. coli)
0	saliva	1333.68	1022.57	1	PWY0-166: superpathway of pyrimidine deoxyribonucleotides de novo biosynthesis (E. coli)
1	pocket	1391.79	1328.64	1	PWY0-166: superpathway of pyrimidine deoxyribonucleotides de novo biosynthesis (E. coli)
1	saliva	1436.83	701.472	1	PWY0-166: superpathway of pyrimidine deoxyribonucleotides de novo biosynthesis (E. coli)
0	pocket	557.393	311.705	1	PWY0-781: aspartate superpathway
0	saliva	519.058	600.881	1	PWY0-781: aspartate superpathway
1	pocket	501.026	483.778	1	PWY0-781: aspartate superpathway
1	saliva	722.366	388.893	1	PWY0-781: aspartate superpathway
0	pocket	335.303	172.781	1	PWY0-845: superpathway of pyridoxal 5'-phosphate biosynthesis and salvage
0	saliva	203.276	227.25	0.875	PWY0-845: superpathway of pyridoxal 5'-phosphate biosynthesis and salvage
1	pocket	459.575	435.684	1	PWY0-845: superpathway of pyridoxal 5'-phosphate biosynthesis and salvage
1	saliva	358.893	262.94	1	PWY0-845: superpathway of pyridoxal 5'-phosphate biosynthesis and salvage
0	pocket	521.982	287.065	1	PWY0-862: (5Z)-dodec-5-enoate biosynthesis
0	saliva	440.158	424.114	1	PWY0-862: (5Z)-dodec-5-enoate biosynthesis
1	pocket	617.768	533.477	1	PWY0-862: (5Z)-dodec-5-enoate biosynthesis
1	saliva	662.717	366.817	1	PWY0-862: (5Z)-dodec-5-enoate biosynthesis
0	pocket	0.799294	2.65096	0.0909091	PWY0-881: superpathway of fatty acid biosynthesis I (E. coli)
0	saliva	0	0	0	PWY0-881: superpathway of fatty acid biosynthesis I (E. coli)
1	pocket	0	0	0	PWY0-881: superpathway of fatty acid biosynthesis I (E. coli)
1	saliva	0	0	0	PWY0-881: superpathway of fatty acid biosynthesis I (E. coli)
0	pocket	8.86056	7.99893	0.818182	PWY1F-823: leucopelargonidin and leucocyanidin biosynthesis
0	saliva	4.15055	4.90806	0.625	PWY1F-823: leucopelargonidin and leucocyanidin biosynthesis
1	pocket	7.44592	8.51839	0.636364	PWY1F-823: leucopelargonidin and leucocyanidin biosynthesis
1	saliva	8.53977	10.6511	0.571429	PWY1F-823: leucopelargonidin and leucocyanidin biosynthesis
0	pocket	243.852	185.404	1	PWY1G-0: mycothiol biosynthesis
0	saliva	18.0041	16.1762	0.875	PWY1G-0: mycothiol biosynthesis
1	pocket	183.493	339.14	0.818182	PWY1G-0: mycothiol biosynthesis
1	saliva	43.905	51.6673	1	PWY1G-0: mycothiol biosynthesis
0	pocket	1.22121	3.33821	0.181818	PWY490-3: nitrate reduction VI (assimilatory)
0	saliva	0	0	0	PWY490-3: nitrate reduction VI (assimilatory)
1	pocket	3.87744	12.86	0.0909091	PWY490-3: nitrate reduction VI (assimilatory)
1	saliva	0	0	0	PWY490-3: nitrate reduction VI (assimilatory)
0	pocket	238.651	132.993	0.909091	PWY4FS-7: phosphatidylglycerol biosynthesis I (plastidic)
0	saliva	441.027	479.427	1	PWY4FS-7: phosphatidylglycerol biosynthesis I (plastidic)
1	pocket	243.972	198.433	1	PWY4FS-7: phosphatidylglycerol biosynthesis I (plastidic)
1	saliva	656.649	438.55	1	PWY4FS-7: phosphatidylglycerol biosynthesis I (plastidic)
0	pocket	238.115	132.584	0.909091	PWY4FS-8: phosphatidylglycerol biosynthesis II (non-plastidic)
0	saliva	425.55	454.092	1	PWY4FS-8: phosphatidylglycerol biosynthesis II (non-plastidic)
1	pocket	243.317	197.319	1	PWY4FS-8: phosphatidylglycerol biosynthesis II (non-plastidic)
1	saliva	649.948	437.083	1	PWY4FS-8: phosphatidylglycerol biosynthesis II (non-plastidic)
0	pocket	2.71996	7.51482	0.181818	PWY4LZ-257: superpathway of fermentation (Chlamydomonas reinhardtii)
0	saliva	0	0	0	PWY4LZ-257: superpathway of fermentation (Chlamydomonas reinhardtii)
1	pocket	25.2571	55.5687	0.272727	PWY4LZ-257: superpathway of fermentation (Chlamydomonas reinhardtii)
1	saliva	0	0	0	PWY4LZ-257: superpathway of fermentation (Chlamydomonas reinhardtii)
0	pocket	1.995	4.55827	0.181818	PWY66-389: phytol degradation
0	saliva	0.536384	1.05456	0.25	PWY66-389: phytol degradation
1	pocket	1.01341	3.3611	0.0909091	PWY66-389: phytol degradation
1	saliva	5.47734	12.14	0.285714	PWY66-389: phytol degradation
0	pocket	23.9081	29.6699	0.636364	PWY66-398: TCA cycle III (animals)
0	saliva	0	0	0	PWY66-398: TCA cycle III (animals)
1	pocket	58.0137	85.7671	0.545455	PWY66-398: TCA cycle III (animals)
1	saliva	4.50772	7.75336	0.285714	PWY66-398: TCA cycle III (animals)
0	pocket	236.28	162.421	0.909091	PWY66-399: gluconeogenesis III
0	saliva	326.091	363.426	0.875	PWY66-399: gluconeogenesis III
1	pocket	163.055	195.926	0.909091	PWY66-399: gluconeogenesis III
1	saliva	478.931	291.055	1	PWY66-399: gluconeogenesis III
0	pocket	308.373	196.75	1	PWY66-400: glycolysis VI (metazoan)
0	saliva	485.585	572.074	1	PWY66-400: glycolysis VI (metazoan)
1	pocket	322.344	519.138	1	PWY66-400: glycolysis VI (metazoan)
1	saliva	628.214	500.396	1	PWY66-400: glycolysis VI (metazoan)
0	pocket	742.702	352.563	1	PWY66-409: superpathway of purine nucleotide salvage
0	saliva	624.826	676.238	1	PWY66-409: superpathway of purine nucleotide salvage
1	pocket	876.908	892.756	1	PWY66-409: superpathway of purine nucleotide salvage
1	saliva	866.229	574.447	1	PWY66-409: superpathway of purine nucleotide salvage
0	pocket	542.558	267.234	1	PWY66-422: D-galactose degradation V (Leloir pathway)
0	saliva	550.398	683.394	1	PWY66-422: D-galactose degradation V (Leloir pathway)
1	pocket	866.877	947.052	1	PWY66-422: D-galactose degradation V (Leloir pathway)
1	saliva	619.311	426.999	1	PWY66-422: D-galactose degradation V (Leloir pathway)
0	pocket	496.287	268.44	1	PWYG-321: mycolate biosynthesis
0	saliva	383.483	432.282	0.875	PWYG-321: mycolate biosynthesis
1	pocket	615.547	533.95	1	PWYG-321: mycolate biosynthesis
1	saliva	644.868	394.466	1	PWYG-321: mycolate biosynthesis
0	pocket	58.2724	52.6605	1	PYRIDNUCSAL-PWY: NAD salvage pathway I
0	saliva	175.909	263.16	1	PYRIDNUCSAL-PWY: NAD salvage pathway I
1	pocket	59.2337	62.6401	0.818182	PYRIDNUCSAL-PWY: NAD salvage pathway I
1	saliva	272.212	189.31	1	PYRIDNUCSAL-PWY: NAD salvage pathway I
0	pocket	399.611	268.955	1	PYRIDNUCSYN-PWY: NAD biosynthesis I (from aspartate)
0	saliva	283.46	339.223	1	PYRIDNUCSYN-PWY: NAD biosynthesis I (from aspartate)
1	pocket	865.992	982.935	1	PYRIDNUCSYN-PWY: NAD biosynthesis I (from aspartate)
1	saliva	450.86	434.423	1	PYRIDNUCSYN-PWY: NAD biosynthesis I (from aspartate)
0	pocket	297.826	145.73	1	PYRIDOXSYN-PWY: pyridoxal 5'-phosphate biosynthesis I
0	saliva	192.249	189.674	0.875	PYRIDOXSYN-PWY: pyridoxal 5'-phosphate biosynthesis I
1	pocket	454.829	369.929	1	PYRIDOXSYN-PWY: pyridoxal 5'-phosphate biosynthesis I
1	saliva	443.389	366.972	1	PYRIDOXSYN-PWY: pyridoxal 5'-phosphate biosynthesis I
0	pocket	18.3019	19.4801	0.818182	REDCITCYC: TCA cycle VIII (helicobacter)
0	saliva	35.9512	56.1992	0.75	REDCITCYC: TCA cycle VIII (helicobacter)
1	pocket	43.3971	50.1918	0.727273	REDCITCYC: TCA cycle VIII (helicobacter)
1	saliva	35.3721	34.1007	1	REDCITCYC: TCA cycle VIII (helicobacter)
0	pocket	71.8444	59.629	0.909091	RHAMCAT-PWY: L-rhamnose degradation I
0	saliva	21.4268	27.2411	0.625	RHAMCAT-PWY: L-rhamnose degradation I
1	pocket	49.5294	61.5608	1	RHAMCAT-PWY: L-rhamnose degradation I
1	saliva	116.08	177.8	0.857143	RHAMCAT-PWY: L-rhamnose degradation I
0	pocket	577.405	288.009	1	RIBOSYN2-PWY: flavin biosynthesis I (bacteria and plants)
0	saliva	494.547	472.325	1	RIBOSYN2-PWY: flavin biosynthesis I (bacteria and plants)
1	pocket	842.649	797.774	1	RIBOSYN2-PWY: flavin biosynthesis I (bacteria and plants)
1	saliva	756.868	767.55	1	RIBOSYN2-PWY: flavin biosynthesis I (bacteria and plants)
0	pocket	149.902	142.484	0.909091	SALVADEHYPOX-PWY: adenosine nucleotides degradation II
0	saliva	24.0429	32.6397	0.5	SALVADEHYPOX-PWY: adenosine nucleotides degradation II
1	pocket	322.679	455.977	0.909091	SALVADEHYPOX-PWY: adenosine nucleotides degradation II
1	saliva	25.2787	31.595	0.571429	SALVADEHYPOX-PWY: adenosine nucleotides degradation II
0	pocket	1007.93	460.129	1	SER-GLYSYN-PWY: superpathway of L-serine and glycine biosynthesis I
0	saliva	1182.39	1022.9	1	SER-GLYSYN-PWY: superpathway of L-serine and glycine biosynthesis I
1	pocket	1318.22	1216.74	1	SER-GLYSYN-PWY: superpathway of L-serine and glycine biosynthesis I
1	saliva	1758.59	1960.9	1	SER-GLYSYN-PWY: superpathway of L-serine and glycine biosynthesis I
0	pocket	182.265	108.721	0.909091	SO4ASSIM-PWY: sulfate reduction I (assimilatory)
0	saliva	189.359	182.11	0.875	SO4ASSIM-PWY: sulfate reduction I (assimilatory)
1	pocket	174.223	190.505	0.909091	SO4ASSIM-PWY: sulfate reduction I (assimilatory)
1	saliva	595.576	453.281	1	SO4ASSIM-PWY: sulfate reduction I (assimilatory)
0	pocket	317.139	179.272	0.909091	SULFATE-CYS-PWY: superpathway of sulfate assimilation and cysteine biosynthesis
0	saliva	226.973	252.429	0.875	SULFATE-CYS-PWY: superpathway of sulfate assimilation and cysteine biosynthesis
1	pocket	312.459	329.925	0.909091	SULFATE-CYS-PWY: superpathway of sulfate assimilation and cysteine biosynthesis
1	saliva	520.162	423.025	1	SULFATE-CYS-PWY: superpathway of sulfate assimilation and cysteine biosynthesis
0	pocket	14.5458	14.5089	0.727273	TCA-GLYOX-BYPASS: superpathway of glyoxylate bypass and TCA
0	saliva	10.4649	9.64776	0.625	TCA-GLYOX-BYPASS: superpathway of glyoxylate bypass and TCA
1	pocket	18.0384	29.3951	0.545455	TCA-GLYOX-BYPASS: superpathway of glyoxylate bypass and TCA
1	saliva	98.8999	197.446	0.857143	TCA-GLYOX-BYPASS: superpathway of glyoxylate bypass and TCA
0	pocket	344.226	226.579	1	TCA: TCA cycle I (prokaryotic)
0	saliva	201.751	142.081	1	TCA: TCA cycle I (prokaryotic)
1	pocket	371.412	362.953	1	TCA: TCA cycle I (prokaryotic)
1	saliva	302.194	200.167	1	TCA: TCA cycle I (prokaryotic)
0	pocket	2.13918	5.24184	0.181818	TEICHOICACID-PWY: teichoic acid (poly-glycerol) biosynthesis
0	saliva	3.29756	5.91756	0.375	TEICHOICACID-PWY: teichoic acid (poly-glycerol) biosynthesis
1	pocket	0	0	0	TEICHOICACID-PWY: teichoic acid (poly-glycerol) biosynthesis
1	saliva	0	0	0	TEICHOICACID-PWY: teichoic acid (poly-glycerol) biosynthesis
0	pocket	69.1857	70.7832	0.636364	THISYN-PWY: superpathway of thiamin diphosphate biosynthesis I
0	saliva	170.69	248.816	0.75	THISYN-PWY: superpathway of thiamin diphosphate biosynthesis I
1	pocket	44.7624	106.925	0.181818	THISYN-PWY: superpathway of thiamin diphosphate biosynthesis I
1	saliva	215.858	186.384	1	THISYN-PWY: superpathway of thiamin diphosphate biosynthesis I
0	pocket	431.44	200.906	1	THISYNARA-PWY: superpathway of thiamin diphosphate biosynthesis III (eukaryotes)
0	saliva	381.236	498.073	1	THISYNARA-PWY: superpathway of thiamin diphosphate biosynthesis III (eukaryotes)
1	pocket	694.579	823.686	1	THISYNARA-PWY: superpathway of thiamin diphosphate biosynthesis III (eukaryotes)
1	saliva	389.617	203.128	1	THISYNARA-PWY: superpathway of thiamin diphosphate biosynthesis III (eukaryotes)
0	pocket	1219.73	626.458	1	THRESYN-PWY: superpathway of L-threonine biosynthesis
0	saliva	1759.04	1308.82	1	THRESYN-PWY: superpathway of L-threonine biosynthesis
1	pocket	1360.6	1351.24	1	THRESYN-PWY: superpathway of L-threonine biosynthesis
1	saliva	1999.67	1239.1	1	THRESYN-PWY: superpathway of L-threonine biosynthesis
0	pocket	834.661	427.354	1	TRNA-CHARGING-PWY: tRNA charging
0	saliva	694.598	618.833	1	TRNA-CHARGING-PWY: tRNA charging
1	pocket	1438.34	1562.37	1	TRNA-CHARGING-PWY: tRNA charging
1	saliva	746.209	401.663	1	TRNA-CHARGING-PWY: tRNA charging
0	pocket	594.378	260.343	1	TRPSYN-PWY: L-tryptophan biosynthesis
0	saliva	559.127	524.326	1	TRPSYN-PWY: L-tryptophan biosynthesis
1	pocket	588.475	694.315	1	TRPSYN-PWY: L-tryptophan biosynthesis
1	saliva	763.963	502.448	1	TRPSYN-PWY: L-tryptophan biosynthesis
0	pocket	476.563	205.023	1	UDPNAGSYN-PWY: UDP-N-acetyl-D-glucosamine biosynthesis I
0	saliva	603.701	662.859	1	UDPNAGSYN-PWY: UDP-N-acetyl-D-glucosamine biosynthesis I
1	pocket	631.632	551.79	1	UDPNAGSYN-PWY: UDP-N-acetyl-D-glucosamine biosynthesis I
1	saliva	915.386	579.551	1	UDPNAGSYN-PWY: UDP-N-acetyl-D-glucosamine biosynthesis I
0	pocket	1.60218e+06	699058	1	UNINTEGRATED
0	saliva	1.53264e+06	1.14593e+06	1	UNINTEGRATED
1	pocket	2.03882e+06	1.85363e+06	1	UNINTEGRATED
1	saliva	1.91459e+06	872296	1	UNINTEGRATED
0	pocket	1.50477e+06	535514	1	UNMAPPED
0	saliva	1.29847e+06	639098	1	UNMAPPED
1	pocket	1.71765e+06	1.27967e+06	1	UNMAPPED
1	saliva	1.53916e+06	474740	1	UNMAPPED
0	pocket	1296.37	656.068	1	VALSYN-PWY: L-valine biosynthesis
0	saliva	1940.04	1455.34	1	VALSYN-PWY: L-valine biosynthesis
1	pocket	1353.23	1368.4	1	VALSYN-PWY: L-valine biosynthesis
1	saliva	2043.07	1056.8	1	VALSYN-PWY: L-valine biosynthesis

## Sheet: Table S4
taxa_id	W	detected_0.9	detected_0.8	detected_0.7	detected_0.6	CLR_mean_diff	TEST
s__Prevotella_veroralis	Inf	TRUE	TRUE	TRUE	TRUE	-1.05674	0 pocket-1 pocket
s__Actinomyces_johnsonii	129	TRUE	TRUE	TRUE	TRUE	-2.06895	0 pocket-1 pocket
s__Corynebacterium_matruchotii	127	TRUE	TRUE	TRUE	TRUE	-1.86045	0 pocket-1 pocket
s__Capnocytophaga_unclassified	112	FALSE	TRUE	TRUE	TRUE	-0.474095	0 pocket-1 pocket
s__Porphyromonas_endodontalis	109	FALSE	TRUE	TRUE	TRUE	3.96398	0 pocket-1 pocket
s__Eubacterium_brachy	105	FALSE	FALSE	TRUE	TRUE	2.22989	0 pocket-1 pocket
s__Eubacterium_saphenum	82	FALSE	FALSE	FALSE	TRUE	3.88457	0 pocket-1 pocket
s__Fretibacterium_fastidiosum	76	FALSE	FALSE	FALSE	FALSE	2.5601	0 pocket-1 pocket
s__Leptotrichia_wadei	58	FALSE	FALSE	FALSE	FALSE	-2.88831	0 pocket-1 pocket
s__Campylobacter_rectus	40	FALSE	FALSE	FALSE	FALSE	2.9189	0 pocket-1 pocket
s__Bulleidia_extructa	35	FALSE	FALSE	FALSE	FALSE	3.24619	0 pocket-1 pocket
s__Kingella_oralis	27	FALSE	FALSE	FALSE	FALSE	-2.4126	0 pocket-1 pocket
s__Parvimonas_micra	4	FALSE	FALSE	FALSE	FALSE	2.2844	0 pocket-1 pocket
s__Eubacterium_infirmum	3	FALSE	FALSE	FALSE	FALSE	1.03934	0 pocket-1 pocket
s__Catonella_morbi	2	FALSE	FALSE	FALSE	FALSE	0.280195	0 pocket-1 pocket
s__Oribacterium_sp_oral_taxon_078	2	FALSE	FALSE	FALSE	FALSE	-2.16365	0 pocket-1 pocket
s__candidate_division_TM7_single_cell_isolate_TM7c	1	FALSE	FALSE	FALSE	FALSE	-1.23832	0 pocket-1 pocket
s__Corynebacterium_durum	1	FALSE	FALSE	FALSE	FALSE	0.175553	0 pocket-1 pocket
s__Johnsonella_ignava	1	FALSE	FALSE	FALSE	FALSE	2.24566	0 pocket-1 pocket
s__Parvimonas_unclassified	1	FALSE	FALSE	FALSE	FALSE	1.88575	0 pocket-1 pocket
s__Streptococcus_intermedius	1	FALSE	FALSE	FALSE	FALSE	0.828872	0 pocket-1 pocket
s__Abiotrophia_defectiva	0	FALSE	FALSE	FALSE	FALSE	-0.811352	0 pocket-1 pocket
s__Actinobaculum_sp_oral_taxon_183	0	FALSE	FALSE	FALSE	FALSE	-3.28406	0 pocket-1 pocket
s__Actinomyces_georgiae	0	FALSE	FALSE	FALSE	FALSE	-1.68002	0 pocket-1 pocket
s__Actinomyces_massiliensis	0	FALSE	FALSE	FALSE	FALSE	-0.393228	0 pocket-1 pocket
s__Actinomyces_naeslundii	0	FALSE	FALSE	FALSE	FALSE	-0.605624	0 pocket-1 pocket
s__Actinomyces_odontolyticus	0	FALSE	FALSE	FALSE	FALSE	-0.0541373	0 pocket-1 pocket
s__Actinomyces_oris	0	FALSE	FALSE	FALSE	FALSE	0.26374	0 pocket-1 pocket
s__Actinomyces_sp_oral_taxon_448	0	FALSE	FALSE	FALSE	FALSE	-3.60372	0 pocket-1 pocket
s__Actinomyces_timonensis	0	FALSE	FALSE	FALSE	FALSE	1.57007	0 pocket-1 pocket
s__Actinomyces_viscosus	0	FALSE	FALSE	FALSE	FALSE	0.500155	0 pocket-1 pocket
s__Aggregatibacter_aphrophilus	0	FALSE	FALSE	FALSE	FALSE	1.76565	0 pocket-1 pocket
s__Aggregatibacter_unclassified	0	FALSE	FALSE	FALSE	FALSE	-0.288767	0 pocket-1 pocket
s__Alloprevotella_rava	0	FALSE	FALSE	FALSE	FALSE	1.17835	0 pocket-1 pocket
s__Alloprevotella_tannerae	0	FALSE	FALSE	FALSE	FALSE	2.61568	0 pocket-1 pocket
s__Anaeroglobus_geminatus	0	FALSE	FALSE	FALSE	FALSE	0.231125	0 pocket-1 pocket
s__Atopobium_parvulum	0	FALSE	FALSE	FALSE	FALSE	-1.35838	0 pocket-1 pocket
s__Atopobium_rimae	0	FALSE	FALSE	FALSE	FALSE	0.95534	0 pocket-1 pocket
s__Bacteroidetes_oral_taxon_274	0	FALSE	FALSE	FALSE	FALSE	0.80922	0 pocket-1 pocket
s__Campylobacter_concisus	0	FALSE	FALSE	FALSE	FALSE	-1.00728	0 pocket-1 pocket
s__Campylobacter_gracilis	0	FALSE	FALSE	FALSE	FALSE	-0.385912	0 pocket-1 pocket
s__Campylobacter_showae	0	FALSE	FALSE	FALSE	FALSE	0.298085	0 pocket-1 pocket
s__candidate_division_TM7_single_cell_isolate_TM7b	0	FALSE	FALSE	FALSE	FALSE	-1.95653	0 pocket-1 pocket
s__Candidatus_Prevotella_conceptionensis	0	FALSE	FALSE	FALSE	FALSE	-2.18141	0 pocket-1 pocket
s__Capnocytophaga_gingivalis	0	FALSE	FALSE	FALSE	FALSE	-1.32401	0 pocket-1 pocket
s__Capnocytophaga_granulosa	0	FALSE	FALSE	FALSE	FALSE	-1.04846	0 pocket-1 pocket
s__Capnocytophaga_ochracea	0	FALSE	FALSE	FALSE	FALSE	-0.0510791	0 pocket-1 pocket
s__Cardiobacterium_hominis	0	FALSE	FALSE	FALSE	FALSE	-2.50044	0 pocket-1 pocket
s__Cardiobacterium_valvarum	0	FALSE	FALSE	FALSE	FALSE	-0.427946	0 pocket-1 pocket
s__Centipeda_periodontii	0	FALSE	FALSE	FALSE	FALSE	0.209913	0 pocket-1 pocket
s__Desulfobulbus_sp_oral_taxon_041	0	FALSE	FALSE	FALSE	FALSE	2.54934	0 pocket-1 pocket
s__Dialister_invisus	0	FALSE	FALSE	FALSE	FALSE	-0.687885	0 pocket-1 pocket
s__Eikenella_corrodens	0	FALSE	FALSE	FALSE	FALSE	0.293399	0 pocket-1 pocket
s__Enterococcus_casseliflavus	0	FALSE	FALSE	FALSE	FALSE	1.36296	0 pocket-1 pocket
s__Eubacterium_yurii	0	FALSE	FALSE	FALSE	FALSE	0.434362	0 pocket-1 pocket
s__Filifactor_alocis	0	FALSE	FALSE	FALSE	FALSE	3.1779	0 pocket-1 pocket
s__Fusobacterium_nucleatum	0	FALSE	FALSE	FALSE	FALSE	0.798025	0 pocket-1 pocket
s__Fusobacterium_periodonticum	0	FALSE	FALSE	FALSE	FALSE	-0.439208	0 pocket-1 pocket
s__Gemella_haemolysans	0	FALSE	FALSE	FALSE	FALSE	-0.476637	0 pocket-1 pocket
s__Gemella_morbillorum	0	FALSE	FALSE	FALSE	FALSE	-0.0141824	0 pocket-1 pocket
s__Gemella_unclassified	0	FALSE	FALSE	FALSE	FALSE	1.31047	0 pocket-1 pocket
s__Granulicatella_adiacens	0	FALSE	FALSE	FALSE	FALSE	-1.44782	0 pocket-1 pocket
s__Granulicatella_unclassified	0	FALSE	FALSE	FALSE	FALSE	-0.629938	0 pocket-1 pocket
s__Haemophilus_parainfluenzae	0	FALSE	FALSE	FALSE	FALSE	-0.819695	0 pocket-1 pocket
s__Lachnoanaerobaculum_saburreum	0	FALSE	FALSE	FALSE	FALSE	-2.71482	0 pocket-1 pocket
s__Lautropia_mirabilis	0	FALSE	FALSE	FALSE	FALSE	-0.639242	0 pocket-1 pocket
s__Leptotrichia_buccalis	0	FALSE	FALSE	FALSE	FALSE	-1.30573	0 pocket-1 pocket
s__Leptotrichia_hofstadii	0	FALSE	FALSE	FALSE	FALSE	-2.11302	0 pocket-1 pocket
s__Leptotrichia_shahii	0	FALSE	FALSE	FALSE	FALSE	-1.51341	0 pocket-1 pocket
s__Leptotrichia_unclassified	0	FALSE	FALSE	FALSE	FALSE	-2.15897	0 pocket-1 pocket
s__Megasphaera_micronuciformis	0	FALSE	FALSE	FALSE	FALSE	0.0140745	0 pocket-1 pocket
s__Mitsuokella_unclassified	0	FALSE	FALSE	FALSE	FALSE	-1.27703	0 pocket-1 pocket
s__Neisseria_bacilliformis	0	FALSE	FALSE	FALSE	FALSE	1.17638	0 pocket-1 pocket
s__Neisseria_elongata	0	FALSE	FALSE	FALSE	FALSE	-0.487283	0 pocket-1 pocket
s__Neisseria_flavescens	0	FALSE	FALSE	FALSE	FALSE	0.263177	0 pocket-1 pocket
s__Neisseria_macacae	0	FALSE	FALSE	FALSE	FALSE	0.405618	0 pocket-1 pocket
s__Neisseria_meningitidis	0	FALSE	FALSE	FALSE	FALSE	0.199467	0 pocket-1 pocket
s__Neisseria_sicca	0	FALSE	FALSE	FALSE	FALSE	-0.907527	0 pocket-1 pocket
s__Neisseria_unclassified	0	FALSE	FALSE	FALSE	FALSE	-0.857186	0 pocket-1 pocket
s__Olsenella_uli	0	FALSE	FALSE	FALSE	FALSE	2.01174	0 pocket-1 pocket
s__Olsenella_unclassified	0	FALSE	FALSE	FALSE	FALSE	-2.31522	0 pocket-1 pocket
s__Peptostreptococcus_stomatis	0	FALSE	FALSE	FALSE	FALSE	-0.69575	0 pocket-1 pocket
s__Porphyromonas_catoniae	0	FALSE	FALSE	FALSE	FALSE	-1.10102	0 pocket-1 pocket
s__Porphyromonas_gingivalis	0	FALSE	FALSE	FALSE	FALSE	2.04099	0 pocket-1 pocket
s__Porphyromonas_sp_oral_taxon_279	0	FALSE	FALSE	FALSE	FALSE	-0.848638	0 pocket-1 pocket
s__Prevotella_buccae	0	FALSE	FALSE	FALSE	FALSE	0.807449	0 pocket-1 pocket
s__Prevotella_dentalis	0	FALSE	FALSE	FALSE	FALSE	1.79423	0 pocket-1 pocket
s__Prevotella_denticola	0	FALSE	FALSE	FALSE	FALSE	0.623469	0 pocket-1 pocket
s__Prevotella_intermedia	0	FALSE	FALSE	FALSE	FALSE	0.978667	0 pocket-1 pocket
s__Prevotella_loescheii	0	FALSE	FALSE	FALSE	FALSE	0.310259	0 pocket-1 pocket
s__Prevotella_maculosa	0	FALSE	FALSE	FALSE	FALSE	-0.925567	0 pocket-1 pocket
s__Prevotella_melaninogenica	0	FALSE	FALSE	FALSE	FALSE	0.866228	0 pocket-1 pocket
s__Prevotella_nigrescens	0	FALSE	FALSE	FALSE	FALSE	1.56133	0 pocket-1 pocket
s__Prevotella_oralis	0	FALSE	FALSE	FALSE	FALSE	2.30402	0 pocket-1 pocket
s__Prevotella_oris	0	FALSE	FALSE	FALSE	FALSE	-0.616584	0 pocket-1 pocket
s__Prevotella_oulorum	0	FALSE	FALSE	FALSE	FALSE	-2.72009	0 pocket-1 pocket
s__Prevotella_pleuritidis	0	FALSE	FALSE	FALSE	FALSE	-0.896515	0 pocket-1 pocket
s__Prevotella_saccharolytica	0	FALSE	FALSE	FALSE	FALSE	-1.16734	0 pocket-1 pocket
s__Prevotella_salivae	0	FALSE	FALSE	FALSE	FALSE	0.16631	0 pocket-1 pocket
s__Propionibacterium_propionicum	0	FALSE	FALSE	FALSE	FALSE	0.130683	0 pocket-1 pocket
s__Pseudoramibacter_alactolyticus	0	FALSE	FALSE	FALSE	FALSE	-0.32284	0 pocket-1 pocket
s__Rothia_aeria	0	FALSE	FALSE	FALSE	FALSE	-0.511999	0 pocket-1 pocket
s__Rothia_dentocariosa	0	FALSE	FALSE	FALSE	FALSE	-0.041937	0 pocket-1 pocket
s__Rothia_mucilaginosa	0	FALSE	FALSE	FALSE	FALSE	1.06758	0 pocket-1 pocket
s__Scardovia_wiggsiae	0	FALSE	FALSE	FALSE	FALSE	-0.636592	0 pocket-1 pocket
s__Selenomonas_artemidis	0	FALSE	FALSE	FALSE	FALSE	-1.08607	0 pocket-1 pocket
s__Selenomonas_flueggei	0	FALSE	FALSE	FALSE	FALSE	-1.14636	0 pocket-1 pocket
s__Selenomonas_infelix	0	FALSE	FALSE	FALSE	FALSE	-0.687228	0 pocket-1 pocket
s__Selenomonas_noxia	0	FALSE	FALSE	FALSE	FALSE	-2.44262	0 pocket-1 pocket
s__Selenomonas_sputigena	0	FALSE	FALSE	FALSE	FALSE	0.537674	0 pocket-1 pocket
s__Slackia_unclassified	0	FALSE	FALSE	FALSE	FALSE	1.3201	0 pocket-1 pocket
s__Solobacterium_moorei	0	FALSE	FALSE	FALSE	FALSE	0.731319	0 pocket-1 pocket
s__Stomatobaculum_longum	0	FALSE	FALSE	FALSE	FALSE	-1.79614	0 pocket-1 pocket
s__Streptococcus_anginosus	0	FALSE	FALSE	FALSE	FALSE	-1.13592	0 pocket-1 pocket
s__Streptococcus_cristatus	0	FALSE	FALSE	FALSE	FALSE	0.452347	0 pocket-1 pocket
s__Streptococcus_gordonii	0	FALSE	FALSE	FALSE	FALSE	-0.668223	0 pocket-1 pocket
s__Streptococcus_infantis	0	FALSE	FALSE	FALSE	FALSE	-0.349139	0 pocket-1 pocket
s__Streptococcus_mitis_oralis_pneumoniae	0	FALSE	FALSE	FALSE	FALSE	-0.410102	0 pocket-1 pocket
s__Streptococcus_mutans	0	FALSE	FALSE	FALSE	FALSE	0.0609676	0 pocket-1 pocket
s__Streptococcus_oligofermentans	0	FALSE	FALSE	FALSE	FALSE	0.704934	0 pocket-1 pocket
s__Streptococcus_parasanguinis	0	FALSE	FALSE	FALSE	FALSE	0.397616	0 pocket-1 pocket
s__Streptococcus_salivarius	0	FALSE	FALSE	FALSE	FALSE	0.352036	0 pocket-1 pocket
s__Streptococcus_sanguinis	0	FALSE	FALSE	FALSE	FALSE	-0.611068	0 pocket-1 pocket
s__Streptococcus_tigurinus	0	FALSE	FALSE	FALSE	FALSE	-0.579136	0 pocket-1 pocket
s__Streptococcus_vestibularis	0	FALSE	FALSE	FALSE	FALSE	-0.242029	0 pocket-1 pocket
s__Tannerella_forsythia	0	FALSE	FALSE	FALSE	FALSE	3.06508	0 pocket-1 pocket
s__Treponema_denticola	0	FALSE	FALSE	FALSE	FALSE	2.18728	0 pocket-1 pocket
s__Treponema_lecithinolyticum	0	FALSE	FALSE	FALSE	FALSE	2.41883	0 pocket-1 pocket
s__Treponema_maltophilum	0	FALSE	FALSE	FALSE	FALSE	1.67153	0 pocket-1 pocket
s__Treponema_medium	0	FALSE	FALSE	FALSE	FALSE	0.978735	0 pocket-1 pocket
s__Treponema_socranskii	0	FALSE	FALSE	FALSE	FALSE	0.283591	0 pocket-1 pocket
s__Treponema_vincentii	0	FALSE	FALSE	FALSE	FALSE	1.21981	0 pocket-1 pocket
s__Veillonella_atypica	0	FALSE	FALSE	FALSE	FALSE	0.146459	0 pocket-1 pocket
s__Veillonella_dispar	0	FALSE	FALSE	FALSE	FALSE	0.0794936	0 pocket-1 pocket
s__Veillonella_parvula	0	FALSE	FALSE	FALSE	FALSE	-0.686671	0 pocket-1 pocket
s__Veillonella_unclassified	0	FALSE	FALSE	FALSE	FALSE	-0.940833	0 pocket-1 pocket
s__Actinomyces_georgiae	Inf	TRUE	TRUE	TRUE	TRUE	0.32407	0 saliva-1 saliva
s__Anaeroglobus_geminatus	Inf	TRUE	TRUE	TRUE	TRUE	1.19792	0 saliva-1 saliva
s__Bulleidia_extructa	Inf	TRUE	TRUE	TRUE	TRUE	1.12617	0 saliva-1 saliva
s__Capnocytophaga_ochracea	Inf	TRUE	TRUE	TRUE	TRUE	0.849682	0 saliva-1 saliva
s__Cardiobacterium_valvarum	Inf	TRUE	TRUE	TRUE	TRUE	0.873859	0 saliva-1 saliva
s__Eubacterium_saphenum	Inf	TRUE	TRUE	TRUE	TRUE	1.64274	0 saliva-1 saliva
s__Mitsuokella_unclassified	Inf	TRUE	TRUE	TRUE	TRUE	-2.17249	0 saliva-1 saliva
s__Olsenella_uli	Inf	TRUE	TRUE	TRUE	TRUE	0.48186	0 saliva-1 saliva
s__Parvimonas_micra	Inf	TRUE	TRUE	TRUE	TRUE	1.56878	0 saliva-1 saliva
s__Peptostreptococcus_stomatis	Inf	TRUE	TRUE	TRUE	TRUE	-2.22532	0 saliva-1 saliva
s__Porphyromonas_gingivalis	Inf	TRUE	TRUE	TRUE	TRUE	1.05047	0 saliva-1 saliva
s__Alloprevotella_rava	50	FALSE	FALSE	FALSE	FALSE	-3.60872	0 saliva-1 saliva
s__Atopobium_parvulum	1	FALSE	FALSE	FALSE	FALSE	-1.14913	0 saliva-1 saliva
s__Oribacterium_sinus	1	FALSE	FALSE	FALSE	FALSE	0.828408	0 saliva-1 saliva
s__Abiotrophia_defectiva	0	FALSE	FALSE	FALSE	FALSE	1.15322	0 saliva-1 saliva
s__Actinomyces_graevenitzii	0	FALSE	FALSE	FALSE	FALSE	-1.48253	0 saliva-1 saliva
s__Actinomyces_johnsonii	0	FALSE	FALSE	FALSE	FALSE	-1.46905	0 saliva-1 saliva
s__Actinomyces_massiliensis	0	FALSE	FALSE	FALSE	FALSE	0.384926	0 saliva-1 saliva
s__Actinomyces_naeslundii	0	FALSE	FALSE	FALSE	FALSE	-0.446937	0 saliva-1 saliva
s__Actinomyces_odontolyticus	0	FALSE	FALSE	FALSE	FALSE	-0.972314	0 saliva-1 saliva
s__Actinomyces_oris	0	FALSE	FALSE	FALSE	FALSE	-0.919019	0 saliva-1 saliva
s__Actinomyces_sp_ICM47	0	FALSE	FALSE	FALSE	FALSE	1.78618	0 saliva-1 saliva
s__Actinomyces_timonensis	0	FALSE	FALSE	FALSE	FALSE	-0.810394	0 saliva-1 saliva
s__Actinomyces_viscosus	0	FALSE	FALSE	FALSE	FALSE	-1.17643	0 saliva-1 saliva
s__Aggregatibacter_aphrophilus	0	FALSE	FALSE	FALSE	FALSE	0.176155	0 saliva-1 saliva
s__Aggregatibacter_unclassified	0	FALSE	FALSE	FALSE	FALSE	-0.69504	0 saliva-1 saliva
s__Alloprevotella_tannerae	0	FALSE	FALSE	FALSE	FALSE	-0.567187	0 saliva-1 saliva
s__Atopobium_rimae	0	FALSE	FALSE	FALSE	FALSE	-0.951243	0 saliva-1 saliva
s__Bacteroidetes_oral_taxon_274	0	FALSE	FALSE	FALSE	FALSE	0.446498	0 saliva-1 saliva
s__Bifidobacterium_longum	0	FALSE	FALSE	FALSE	FALSE	-2.11607	0 saliva-1 saliva
s__Campylobacter_concisus	0	FALSE	FALSE	FALSE	FALSE	0.982976	0 saliva-1 saliva
s__Campylobacter_gracilis	0	FALSE	FALSE	FALSE	FALSE	1.06041	0 saliva-1 saliva
s__Campylobacter_showae	0	FALSE	FALSE	FALSE	FALSE	0.410748	0 saliva-1 saliva
s__candidate_division_TM7_single_cell_isolate_TM7b	0	FALSE	FALSE	FALSE	FALSE	-0.128875	0 saliva-1 saliva
s__candidate_division_TM7_single_cell_isolate_TM7c	0	FALSE	FALSE	FALSE	FALSE	-0.595987	0 saliva-1 saliva
s__Candidatus_Prevotella_conceptionensis	0	FALSE	FALSE	FALSE	FALSE	0.460517	0 saliva-1 saliva
s__Capnocytophaga_gingivalis	0	FALSE	FALSE	FALSE	FALSE	1.78888	0 saliva-1 saliva
s__Capnocytophaga_granulosa	0	FALSE	FALSE	FALSE	FALSE	0.909856	0 saliva-1 saliva
s__Capnocytophaga_unclassified	0	FALSE	FALSE	FALSE	FALSE	0.526276	0 saliva-1 saliva
s__Cardiobacterium_hominis	0	FALSE	FALSE	FALSE	FALSE	0.173856	0 saliva-1 saliva
s__Corynebacterium_durum	0	FALSE	FALSE	FALSE	FALSE	-0.189828	0 saliva-1 saliva
s__Corynebacterium_matruchotii	0	FALSE	FALSE	FALSE	FALSE	-0.101797	0 saliva-1 saliva
s__Desulfobulbus_sp_oral_taxon_041	0	FALSE	FALSE	FALSE	FALSE	0.0115714	0 saliva-1 saliva
s__Dialister_invisus	0	FALSE	FALSE	FALSE	FALSE	-0.0665329	0 saliva-1 saliva
s__Eikenella_corrodens	0	FALSE	FALSE	FALSE	FALSE	2.39442	0 saliva-1 saliva
s__Eubacterium_brachy	0	FALSE	FALSE	FALSE	FALSE	0.479766	0 saliva-1 saliva
s__Eubacterium_infirmum	0	FALSE	FALSE	FALSE	FALSE	0.81988	0 saliva-1 saliva
s__Filifactor_alocis	0	FALSE	FALSE	FALSE	FALSE	-0.0637629	0 saliva-1 saliva
s__Fretibacterium_fastidiosum	0	FALSE	FALSE	FALSE	FALSE	0.728832	0 saliva-1 saliva
s__Fusobacterium_nucleatum	0	FALSE	FALSE	FALSE	FALSE	1.97544	0 saliva-1 saliva
s__Fusobacterium_periodonticum	0	FALSE	FALSE	FALSE	FALSE	2.35147	0 saliva-1 saliva
s__Gemella_haemolysans	0	FALSE	FALSE	FALSE	FALSE	0.0394161	0 saliva-1 saliva
s__Gemella_morbillorum	0	FALSE	FALSE	FALSE	FALSE	-0.525578	0 saliva-1 saliva
s__Gemella_sanguinis	0	FALSE	FALSE	FALSE	FALSE	2.84408	0 saliva-1 saliva
s__Gemella_unclassified	0	FALSE	FALSE	FALSE	FALSE	-0.379876	0 saliva-1 saliva
s__Granulicatella_adiacens	0	FALSE	FALSE	FALSE	FALSE	0.706719	0 saliva-1 saliva
s__Granulicatella_unclassified	0	FALSE	FALSE	FALSE	FALSE	0.605499	0 saliva-1 saliva
s__Haemophilus_parainfluenzae	0	FALSE	FALSE	FALSE	FALSE	0.815837	0 saliva-1 saliva
s__Kingella_oralis	0	FALSE	FALSE	FALSE	FALSE	-2.34381	0 saliva-1 saliva
s__Lachnoanaerobaculum_saburreum	0	FALSE	FALSE	FALSE	FALSE	-0.591957	0 saliva-1 saliva
s__Lachnospiraceae_bacterium_oral_taxon_082	0	FALSE	FALSE	FALSE	FALSE	-1.15215	0 saliva-1 saliva
s__Lautropia_mirabilis	0	FALSE	FALSE	FALSE	FALSE	0.576635	0 saliva-1 saliva
s__Leptotrichia_buccalis	0	FALSE	FALSE	FALSE	FALSE	0.759391	0 saliva-1 saliva
s__Leptotrichia_hofstadii	0	FALSE	FALSE	FALSE	FALSE	1.22479	0 saliva-1 saliva
s__Leptotrichia_shahii	0	FALSE	FALSE	FALSE	FALSE	0.394684	0 saliva-1 saliva
s__Leptotrichia_unclassified	0	FALSE	FALSE	FALSE	FALSE	-0.186588	0 saliva-1 saliva
s__Leptotrichia_wadei	0	FALSE	FALSE	FALSE	FALSE	0.866344	0 saliva-1 saliva
s__Megasphaera_micronuciformis	0	FALSE	FALSE	FALSE	FALSE	-0.92798	0 saliva-1 saliva
s__Neisseria_bacilliformis	0	FALSE	FALSE	FALSE	FALSE	1.39208	0 saliva-1 saliva
s__Neisseria_elongata	0	FALSE	FALSE	FALSE	FALSE	-0.0117715	0 saliva-1 saliva
s__Neisseria_flavescens	0	FALSE	FALSE	FALSE	FALSE	0.404462	0 saliva-1 saliva
s__Neisseria_macacae	0	FALSE	FALSE	FALSE	FALSE	0.243803	0 saliva-1 saliva
s__Neisseria_meningitidis	0	FALSE	FALSE	FALSE	FALSE	-0.379818	0 saliva-1 saliva
s__Neisseria_sicca	0	FALSE	FALSE	FALSE	FALSE	-0.0271633	0 saliva-1 saliva
s__Neisseria_unclassified	0	FALSE	FALSE	FALSE	FALSE	1.46882	0 saliva-1 saliva
s__Oribacterium_sp_oral_taxon_078	0	FALSE	FALSE	FALSE	FALSE	0.279279	0 saliva-1 saliva
s__Parvimonas_unclassified	0	FALSE	FALSE	FALSE	FALSE	0.544428	0 saliva-1 saliva
s__Porphyromonas_catoniae	0	FALSE	FALSE	FALSE	FALSE	-0.556895	0 saliva-1 saliva
s__Porphyromonas_endodontalis	0	FALSE	FALSE	FALSE	FALSE	0.116749	0 saliva-1 saliva
s__Porphyromonas_sp_oral_taxon_279	0	FALSE	FALSE	FALSE	FALSE	-2.02103	0 saliva-1 saliva
s__Prevotella_buccae	0	FALSE	FALSE	FALSE	FALSE	0.219415	0 saliva-1 saliva
s__Prevotella_dentalis	0	FALSE	FALSE	FALSE	FALSE	-0.0630258	0 saliva-1 saliva
s__Prevotella_denticola	0	FALSE	FALSE	FALSE	FALSE	-2.64147	0 saliva-1 saliva
s__Prevotella_histicola	0	FALSE	FALSE	FALSE	FALSE	1.20307	0 saliva-1 saliva
s__Prevotella_intermedia	0	FALSE	FALSE	FALSE	FALSE	0.516904	0 saliva-1 saliva
s__Prevotella_loescheii	0	FALSE	FALSE	FALSE	FALSE	-0.133765	0 saliva-1 saliva
s__Prevotella_maculosa	0	FALSE	FALSE	FALSE	FALSE	-0.223169	0 saliva-1 saliva
s__Prevotella_melaninogenica	0	FALSE	FALSE	FALSE	FALSE	0.242265	0 saliva-1 saliva
s__Prevotella_nanceiensis	0	FALSE	FALSE	FALSE	FALSE	1.00281	0 saliva-1 saliva
s__Prevotella_nigrescens	0	FALSE	FALSE	FALSE	FALSE	-0.627652	0 saliva-1 saliva
s__Prevotella_oris	0	FALSE	FALSE	FALSE	FALSE	-2.28185	0 saliva-1 saliva
s__Prevotella_oulorum	0	FALSE	FALSE	FALSE	FALSE	-1.43693	0 saliva-1 saliva
s__Prevotella_pallens	0	FALSE	FALSE	FALSE	FALSE	0.599425	0 saliva-1 saliva
s__Prevotella_pleuritidis	0	FALSE	FALSE	FALSE	FALSE	-2.07405	0 saliva-1 saliva
s__Prevotella_salivae	0	FALSE	FALSE	FALSE	FALSE	-0.0429829	0 saliva-1 saliva
s__Prevotella_veroralis	0	FALSE	FALSE	FALSE	FALSE	-2.70244	0 saliva-1 saliva
s__Propionibacterium_propionicum	0	FALSE	FALSE	FALSE	FALSE	2.89013	0 saliva-1 saliva
s__Rothia_aeria	0	FALSE	FALSE	FALSE	FALSE	0.990111	0 saliva-1 saliva
s__Rothia_dentocariosa	0	FALSE	FALSE	FALSE	FALSE	-1.09386	0 saliva-1 saliva
s__Rothia_mucilaginosa	0	FALSE	FALSE	FALSE	FALSE	-1.15623	0 saliva-1 saliva
s__Scardovia_wiggsiae	0	FALSE	FALSE	FALSE	FALSE	-1.10249	0 saliva-1 saliva
s__Selenomonas_flueggei	0	FALSE	FALSE	FALSE	FALSE	-0.164376	0 saliva-1 saliva
s__Selenomonas_noxia	0	FALSE	FALSE	FALSE	FALSE	0.843969	0 saliva-1 saliva
s__Selenomonas_sputigena	0	FALSE	FALSE	FALSE	FALSE	-0.615485	0 saliva-1 saliva
s__Slackia_unclassified	0	FALSE	FALSE	FALSE	FALSE	-1.36282	0 saliva-1 saliva
s__Solobacterium_moorei	0	FALSE	FALSE	FALSE	FALSE	0.601275	0 saliva-1 saliva
s__Stomatobaculum_longum	0	FALSE	FALSE	FALSE	FALSE	-1.10445	0 saliva-1 saliva
s__Streptococcus_anginosus	0	FALSE	FALSE	FALSE	FALSE	-0.0478265	0 saliva-1 saliva
s__Streptococcus_australis	0	FALSE	FALSE	FALSE	FALSE	1.50516	0 saliva-1 saliva
s__Streptococcus_cristatus	0	FALSE	FALSE	FALSE	FALSE	-0.611979	0 saliva-1 saliva
s__Streptococcus_gordonii	0	FALSE	FALSE	FALSE	FALSE	-0.112594	0 saliva-1 saliva
s__Streptococcus_infantis	0	FALSE	FALSE	FALSE	FALSE	0.233467	0 saliva-1 saliva
s__Streptococcus_intermedius	0	FALSE	FALSE	FALSE	FALSE	-1.20326	0 saliva-1 saliva
s__Streptococcus_mitis_oralis_pneumoniae	0	FALSE	FALSE	FALSE	FALSE	-0.43696	0 saliva-1 saliva
s__Streptococcus_mutans	0	FALSE	FALSE	FALSE	FALSE	-0.231315	0 saliva-1 saliva
s__Streptococcus_oligofermentans	0	FALSE	FALSE	FALSE	FALSE	0.112403	0 saliva-1 saliva
s__Streptococcus_parasanguinis	0	FALSE	FALSE	FALSE	FALSE	0.101723	0 saliva-1 saliva
s__Streptococcus_salivarius	0	FALSE	FALSE	FALSE	FALSE	-0.128133	0 saliva-1 saliva
s__Streptococcus_sanguinis	0	FALSE	FALSE	FALSE	FALSE	-0.272804	0 saliva-1 saliva
s__Streptococcus_tigurinus	0	FALSE	FALSE	FALSE	FALSE	-2.40964	0 saliva-1 saliva
s__Streptococcus_vestibularis	0	FALSE	FALSE	FALSE	FALSE	-1.52593	0 saliva-1 saliva
s__Tannerella_forsythia	0	FALSE	FALSE	FALSE	FALSE	1.70976	0 saliva-1 saliva
s__Treponema_denticola	0	FALSE	FALSE	FALSE	FALSE	1.39027	0 saliva-1 saliva
s__Treponema_lecithinolyticum	0	FALSE	FALSE	FALSE	FALSE	0.603328	0 saliva-1 saliva
s__Treponema_maltophilum	0	FALSE	FALSE	FALSE	FALSE	-0.84019	0 saliva-1 saliva
s__Treponema_medium	0	FALSE	FALSE	FALSE	FALSE	-0.48874	0 saliva-1 saliva
s__Treponema_socranskii	0	FALSE	FALSE	FALSE	FALSE	1.07365	0 saliva-1 saliva
s__Veillonella_atypica	0	FALSE	FALSE	FALSE	FALSE	-0.0489025	0 saliva-1 saliva
s__Veillonella_dispar	0	FALSE	FALSE	FALSE	FALSE	0.0149896	0 saliva-1 saliva
s__Veillonella_parvula	0	FALSE	FALSE	FALSE	FALSE	0.0137894	0 saliva-1 saliva
s__Veillonella_unclassified	0	FALSE	FALSE	FALSE	FALSE	0.0818158	0 saliva-1 saliva

## Sheet: Table S5
Feature	Df	SumOfSqs	R2	F	Pr(>F)	N	N_pocket	N_saliva	N_disease	N_healthy	Taxon
Group	1	0.00230985	0.42724	2.77501	0.0166667	6	4	2	5	1	s__Human_endogenous_retrovirus_K
Group	1	0.00710567	0.0564281	1.64372	0.061	30	18	12	13	17	s__Rothia_dentocariosa
Group	1	0.00310064	0.0834342	1.4375	0.079	18	16	2	8	10	s__Corynebacterium_matruchotii
Group	1	9.40965e-05	0.447335	2.42824	0.1	5	5	0	2	3	s__Actinobaculum_sp_oral_taxon_183
Group	1	0.000267151	0.190821	1.41492	0.176	8	8	0	3	5	s__Actinomyces_massiliensis
Source	1	0.00630815	0.0937743	1.68629	0.185	18	17	1	9	9	s__Fusobacterium_nucleatum
Group	1	0.00484875	0.0720794	1.29616	0.24	18	17	1	9	9	s__Fusobacterium_nucleatum
Group	1	0.000656415	0.122213	1.25305	0.254	11	11	0	7	4	s__Bacteroidetes_oral_taxon_274
Group	1	0.0015759	0.154905	1.28309	0.27	9	9	0	6	3	s__Treponema_denticola
Group	1	0.00216389	0.411198	1.39673	0.333333	4	0	4	2	2	s__Haemophilus_parainfluenzae
Group	1	0.000302392	0.457216	1.68471	0.333333	4	4	0	2	2	s__Prevotella_oris
Source	1	0.000781152	0.273726	1.05753	0.466667	5	4	1	2	3	s__Veillonella_parvula
Group	1	0.000595314	0.208606	0.805942	0.466667	5	4	1	2	3	s__Veillonella_parvula
Group	1	2.79454e-05	0.34784	1.06673	0.5	4	4	0	3	1	g__Mogibacterium
Group	1	6.26502e-05	0.34581	1.05721	0.5	4	4	0	3	1	s__Prevotella_nigrescens
Group	1	0.000210893	0.245464	0.975955	0.5	5	0	5	3	2	s__Veillonella_atypica
Group	1	8.20113e-05	0.125543	0.861403	0.567	8	8	0	5	3	s__Treponema_lecithinolyticum
Group	1	3.01101e-05	0.139256	0.808928	0.596	7	7	0	5	2	s__Eubacterium_brachy
Group	1	0.000205905	0.133318	0.615302	0.666667	6	6	0	5	1	g__Fretibacterium
Group	1	6.34578e-05	0.277967	0.769957	0.666667	4	4	0	2	2	s__Selenomonas_noxia
Group	1	0.00141868	0.0917885	0.808521	0.714	10	0	10	5	5	s__Streptococcus_parasanguinis
Group	1	0.00059087	0.327471	0.97385	0.75	4	0	4	1	3	s__Prevotella_melaninogenica
Group	1	0.000543665	0.324657	0.96146	0.75	4	4	0	3	1	s__Treponema_socranskii
Source	1	0.000599466	0.11088	0.720186	0.766667	6	4	2	5	1	s__Human_endogenous_retrovirus_K
Source	1	0.00170745	0.0459452	0.791595	0.792	18	16	2	8	10	s__Corynebacterium_matruchotii
Group	1	6.62124e-05	0.101535	0.791067	0.865	9	9	0	7	2	s__Tannerella_forsythia
Group	1	0.00219584	0.0679679	0.65632	0.868	11	0	11	5	6	s__Rothia_mucilaginosa
Source	1	0.00209979	0.016675	0.485735	0.979	30	18	12	13	17	s__Rothia_dentocariosa
Group	1	8.65593e-05	0.0613949	0.196232	1	5	5	0	4	1	g__Filifactor
Group	1	2.32106e-05	0.246457	0.65413	1	4	4	0	1	3	s__Actinomyces_sp_oral_taxon_448
Group	1	0.000577392	0.240428	0.633063	1	4	0	4	3	1	s__Streptococcus_salivarius

## Sheet: Table S6
taxa_id	W	detected_0.9	detected_0.8	detected_0.7	detected_0.6	CLR_mean_diff	TEST
PWY0-1061: superpathway of L-alanine biosynthesis	159	FALSE	TRUE	TRUE	TRUE	-0.885717	1 pocket-0 pocket
PWY-5918: superpathay of heme biosynthesis from glutamate	143	FALSE	TRUE	TRUE	TRUE	-0.417629	1 pocket-0 pocket
ILEUSYN-PWY: L-isoleucine biosynthesis I (from threonine)	137	FALSE	FALSE	TRUE	TRUE	-0.0978138	1 pocket-0 pocket
VALSYN-PWY: L-valine biosynthesis	137	FALSE	FALSE	TRUE	TRUE	-0.0978138	1 pocket-0 pocket
HEME-BIOSYNTHESIS-II: heme biosynthesis I (aerobic)	129	FALSE	FALSE	TRUE	TRUE	-0.603336	1 pocket-0 pocket
PWY-7111: pyruvate fermentation to isobutanol (engineered)	117	FALSE	FALSE	FALSE	TRUE	-0.0842169	1 pocket-0 pocket
BRANCHED-CHAIN-AA-SYN-PWY: superpathway of branched amino acid biosynthesis	103	FALSE	FALSE	FALSE	FALSE	-0.0820218	1 pocket-0 pocket
TRPSYN-PWY: L-tryptophan biosynthesis	90	FALSE	FALSE	FALSE	FALSE	-0.463656	1 pocket-0 pocket
PWY-5188: tetrapyrrole biosynthesis I (from glutamate)	88	FALSE	FALSE	FALSE	FALSE	-0.150936	1 pocket-0 pocket
PWY-5695: urate biosynthesis/inosine 5'-phosphate degradation	86	FALSE	FALSE	FALSE	FALSE	0.408693	1 pocket-0 pocket
PWY-6703: preQ0 biosynthesis	6	FALSE	FALSE	FALSE	FALSE	0.297013	1 pocket-0 pocket
GLUCONEO-PWY: gluconeogenesis I	2	FALSE	FALSE	FALSE	FALSE	-0.940435	1 pocket-0 pocket
PWY-5791: 1,4-dihydroxy-2-naphthoate biosynthesis II (plants)	1	FALSE	FALSE	FALSE	FALSE	-0.565937	1 pocket-0 pocket
PWY-5837: 1,4-dihydroxy-2-naphthoate biosynthesis I	1	FALSE	FALSE	FALSE	FALSE	-0.565937	1 pocket-0 pocket
1CMET2-PWY: N10-formyl-tetrahydrofolate biosynthesis	0	FALSE	FALSE	FALSE	FALSE	0.234711	1 pocket-0 pocket
ANAEROFRUCAT-PWY: homolactic fermentation	0	FALSE	FALSE	FALSE	FALSE	0.0221613	1 pocket-0 pocket
ANAGLYCOLYSIS-PWY: glycolysis III (from glucose)	0	FALSE	FALSE	FALSE	FALSE	0.250089	1 pocket-0 pocket
ARGSYN-PWY: L-arginine biosynthesis I (via L-ornithine)	0	FALSE	FALSE	FALSE	FALSE	0.0428692	1 pocket-0 pocket
ARGSYNBSUB-PWY: L-arginine biosynthesis II (acetyl cycle)	0	FALSE	FALSE	FALSE	FALSE	-0.114871	1 pocket-0 pocket
ARO-PWY: chorismate biosynthesis I	0	FALSE	FALSE	FALSE	FALSE	0.021083	1 pocket-0 pocket
ASPASN-PWY: superpathway of L-aspartate and L-asparagine biosynthesis	0	FALSE	FALSE	FALSE	FALSE	0.239902	1 pocket-0 pocket
BIOTIN-BIOSYNTHESIS-PWY: biotin biosynthesis I	0	FALSE	FALSE	FALSE	FALSE	0.478036	1 pocket-0 pocket
CALVIN-PWY: Calvin-Benson-Bassham cycle	0	FALSE	FALSE	FALSE	FALSE	0.32664	1 pocket-0 pocket
CITRULBIO-PWY: L-citrulline biosynthesis	0	FALSE	FALSE	FALSE	FALSE	0.379109	1 pocket-0 pocket
COA-PWY-1: coenzyme A biosynthesis II (mammalian)	0	FALSE	FALSE	FALSE	FALSE	0.208204	1 pocket-0 pocket
COA-PWY: coenzyme A biosynthesis I	0	FALSE	FALSE	FALSE	FALSE	0.21823	1 pocket-0 pocket
COBALSYN-PWY: adenosylcobalamin salvage from cobinamide I	0	FALSE	FALSE	FALSE	FALSE	0.97024	1 pocket-0 pocket
COMPLETE-ARO-PWY: superpathway of aromatic amino acid biosynthesis	0	FALSE	FALSE	FALSE	FALSE	0.00794686	1 pocket-0 pocket
DAPLYSINESYN-PWY: L-lysine biosynthesis I	0	FALSE	FALSE	FALSE	FALSE	-0.145629	1 pocket-0 pocket
DENOVOPURINE2-PWY: superpathway of purine nucleotides de novo biosynthesis II	0	FALSE	FALSE	FALSE	FALSE	0.142046	1 pocket-0 pocket
DTDPRHAMSYN-PWY: dTDP-L-rhamnose biosynthesis I	0	FALSE	FALSE	FALSE	FALSE	0.231931	1 pocket-0 pocket
FASYN-ELONG-PWY: fatty acid elongation -- saturated	0	FALSE	FALSE	FALSE	FALSE	0.112364	1 pocket-0 pocket
FASYN-INITIAL-PWY: superpathway of fatty acid biosynthesis initiation (E. coli)	0	FALSE	FALSE	FALSE	FALSE	0.0522512	1 pocket-0 pocket
GLCMANNANAUT-PWY: superpathway of N-acetylglucosamine, N-acetylmannosamine and N-acetylneuraminate degradation	0	FALSE	FALSE	FALSE	FALSE	0.182341	1 pocket-0 pocket
GLUTORN-PWY: L-ornithine biosynthesis	0	FALSE	FALSE	FALSE	FALSE	0.084542	1 pocket-0 pocket
GLYCOGENSYNTH-PWY: glycogen biosynthesis I (from ADP-D-Glucose)	0	FALSE	FALSE	FALSE	FALSE	0.114613	1 pocket-0 pocket
GLYCOLYSIS-E-D: superpathway of glycolysis and Entner-Doudoroff	0	FALSE	FALSE	FALSE	FALSE	-0.115521	1 pocket-0 pocket
GLYCOLYSIS: glycolysis I (from glucose 6-phosphate)	0	FALSE	FALSE	FALSE	FALSE	-0.159396	1 pocket-0 pocket
HEMESYN2-PWY: heme biosynthesis II (anaerobic)	0	FALSE	FALSE	FALSE	FALSE	-0.350994	1 pocket-0 pocket
HEXITOLDEGSUPER-PWY: superpathway of hexitol degradation (bacteria)	0	FALSE	FALSE	FALSE	FALSE	-0.75027	1 pocket-0 pocket
HISDEG-PWY: L-histidine degradation I	0	FALSE	FALSE	FALSE	FALSE	0.185848	1 pocket-0 pocket
HISTSYN-PWY: L-histidine biosynthesis	0	FALSE	FALSE	FALSE	FALSE	-0.161504	1 pocket-0 pocket
HOMOSER-METSYN-PWY: L-methionine biosynthesis I	0	FALSE	FALSE	FALSE	FALSE	-0.114117	1 pocket-0 pocket
HSERMETANA-PWY: L-methionine biosynthesis III	0	FALSE	FALSE	FALSE	FALSE	-0.24556	1 pocket-0 pocket
LACTOSECAT-PWY: lactose and galactose degradation I	0	FALSE	FALSE	FALSE	FALSE	-0.621809	1 pocket-0 pocket
MET-SAM-PWY: superpathway of S-adenosyl-L-methionine biosynthesis	0	FALSE	FALSE	FALSE	FALSE	-0.108208	1 pocket-0 pocket
METSYN-PWY: L-homoserine and L-methionine biosynthesis	0	FALSE	FALSE	FALSE	FALSE	-0.0889428	1 pocket-0 pocket
NAGLIPASYN-PWY: lipid IVA biosynthesis	0	FALSE	FALSE	FALSE	FALSE	0.13647	1 pocket-0 pocket
NONMEVIPP-PWY: methylerythritol phosphate pathway I	0	FALSE	FALSE	FALSE	FALSE	0.242661	1 pocket-0 pocket
NONOXIPENT-PWY: pentose phosphate pathway (non-oxidative branch)	0	FALSE	FALSE	FALSE	FALSE	0.237135	1 pocket-0 pocket
OANTIGEN-PWY: O-antigen building blocks biosynthesis (E. coli)	0	FALSE	FALSE	FALSE	FALSE	0.121623	1 pocket-0 pocket
P108-PWY: pyruvate fermentation to propanoate I	0	FALSE	FALSE	FALSE	FALSE	0.369745	1 pocket-0 pocket
P163-PWY: L-lysine fermentation to acetate and butanoate	0	FALSE	FALSE	FALSE	FALSE	0.4913	1 pocket-0 pocket
P164-PWY: purine nucleobases degradation I (anaerobic)	0	FALSE	FALSE	FALSE	FALSE	0.385876	1 pocket-0 pocket
P185-PWY: formaldehyde assimilation III (dihydroxyacetone cycle)	0	FALSE	FALSE	FALSE	FALSE	-0.82034	1 pocket-0 pocket
P4-PWY: superpathway of L-lysine, L-threonine and L-methionine biosynthesis I	0	FALSE	FALSE	FALSE	FALSE	-0.171172	1 pocket-0 pocket
P441-PWY: superpathway of N-acetylneuraminate degradation	0	FALSE	FALSE	FALSE	FALSE	-0.936772	1 pocket-0 pocket
PANTO-PWY: phosphopantothenate biosynthesis I	0	FALSE	FALSE	FALSE	FALSE	0.254878	1 pocket-0 pocket
PANTOSYN-PWY: pantothenate and coenzyme A biosynthesis I	0	FALSE	FALSE	FALSE	FALSE	0.244139	1 pocket-0 pocket
PENTOSE-P-PWY: pentose phosphate pathway	0	FALSE	FALSE	FALSE	FALSE	0.00134198	1 pocket-0 pocket
PEPTIDOGLYCANSYN-PWY: peptidoglycan biosynthesis I (meso-diaminopimelate containing)	0	FALSE	FALSE	FALSE	FALSE	0.195054	1 pocket-0 pocket
PHOSLIPSYN-PWY: superpathway of phospholipid biosynthesis I (bacteria)	0	FALSE	FALSE	FALSE	FALSE	0.329463	1 pocket-0 pocket
PWY-1042: glycolysis IV (plant cytosol)	0	FALSE	FALSE	FALSE	FALSE	0.287139	1 pocket-0 pocket
PWY-1269: CMP-3-deoxy-D-manno-octulosonate biosynthesis I	0	FALSE	FALSE	FALSE	FALSE	0.128304	1 pocket-0 pocket
PWY-2941: L-lysine biosynthesis II	0	FALSE	FALSE	FALSE	FALSE	-0.351123	1 pocket-0 pocket
PWY-2942: L-lysine biosynthesis III	0	FALSE	FALSE	FALSE	FALSE	0.0801394	1 pocket-0 pocket
PWY-3001: superpathway of L-isoleucine biosynthesis I	0	FALSE	FALSE	FALSE	FALSE	-0.0545622	1 pocket-0 pocket
PWY-3781: aerobic respiration I (cytochrome c)	0	FALSE	FALSE	FALSE	FALSE	-0.133618	1 pocket-0 pocket
PWY-3841: folate transformations II	0	FALSE	FALSE	FALSE	FALSE	0.258311	1 pocket-0 pocket
PWY-4242: pantothenate and coenzyme A biosynthesis III	0	FALSE	FALSE	FALSE	FALSE	0.220828	1 pocket-0 pocket
PWY-4981: L-proline biosynthesis II (from arginine)	0	FALSE	FALSE	FALSE	FALSE	0.182589	1 pocket-0 pocket
PWY-5030: L-histidine degradation III	0	FALSE	FALSE	FALSE	FALSE	0.487048	1 pocket-0 pocket
PWY-5097: L-lysine biosynthesis VI	0	FALSE	FALSE	FALSE	FALSE	0.0536912	1 pocket-0 pocket
PWY-5100: pyruvate fermentation to acetate and lactate II	0	FALSE	FALSE	FALSE	FALSE	0.0993386	1 pocket-0 pocket
PWY-5103: L-isoleucine biosynthesis III	0	FALSE	FALSE	FALSE	FALSE	-0.0472711	1 pocket-0 pocket
PWY-5154: L-arginine biosynthesis III (via N-acetyl-L-citrulline)	0	FALSE	FALSE	FALSE	FALSE	0.21402	1 pocket-0 pocket
PWY-5173: superpathway of acetyl-CoA biosynthesis	0	FALSE	FALSE	FALSE	FALSE	-0.0746236	1 pocket-0 pocket
PWY-5189: tetrapyrrole biosynthesis II (from glycine)	0	FALSE	FALSE	FALSE	FALSE	-0.0328501	1 pocket-0 pocket
PWY-5345: superpathway of L-methionine biosynthesis (by sulfhydrylation)	0	FALSE	FALSE	FALSE	FALSE	-0.0997361	1 pocket-0 pocket
PWY-5347: superpathway of L-methionine biosynthesis (transsulfuration)	0	FALSE	FALSE	FALSE	FALSE	-0.0650902	1 pocket-0 pocket
PWY-5484: glycolysis II (from fructose 6-phosphate)	0	FALSE	FALSE	FALSE	FALSE	-0.119601	1 pocket-0 pocket
PWY-5659: GDP-mannose biosynthesis	0	FALSE	FALSE	FALSE	FALSE	-0.145583	1 pocket-0 pocket
PWY-5667: CDP-diacylglycerol biosynthesis I	0	FALSE	FALSE	FALSE	FALSE	0.381525	1 pocket-0 pocket
PWY-5686: UMP biosynthesis	0	FALSE	FALSE	FALSE	FALSE	0.177294	1 pocket-0 pocket
PWY-5840: superpathway of menaquinol-7 biosynthesis	0	FALSE	FALSE	FALSE	FALSE	-0.602617	1 pocket-0 pocket
PWY-5897: superpathway of menaquinol-11 biosynthesis	0	FALSE	FALSE	FALSE	FALSE	-0.678296	1 pocket-0 pocket
PWY-5898: superpathway of menaquinol-12 biosynthesis	0	FALSE	FALSE	FALSE	FALSE	-0.678296	1 pocket-0 pocket
PWY-5899: superpathway of menaquinol-13 biosynthesis	0	FALSE	FALSE	FALSE	FALSE	-0.678296	1 pocket-0 pocket
PWY-5920: superpathway of heme biosynthesis from glycine	0	FALSE	FALSE	FALSE	FALSE	-0.951942	1 pocket-0 pocket
PWY-5971: palmitate biosynthesis II (bacteria and plants)	0	FALSE	FALSE	FALSE	FALSE	-1.27537	1 pocket-0 pocket
PWY-5973: cis-vaccenate biosynthesis	0	FALSE	FALSE	FALSE	FALSE	0.329964	1 pocket-0 pocket
PWY-5989: stearate biosynthesis II (bacteria and plants)	0	FALSE	FALSE	FALSE	FALSE	0.0732307	1 pocket-0 pocket
PWY-6121: 5-aminoimidazole ribonucleotide biosynthesis I	0	FALSE	FALSE	FALSE	FALSE	0.157149	1 pocket-0 pocket
PWY-6122: 5-aminoimidazole ribonucleotide biosynthesis II	0	FALSE	FALSE	FALSE	FALSE	0.125562	1 pocket-0 pocket
PWY-6123: inosine-5'-phosphate biosynthesis I	0	FALSE	FALSE	FALSE	FALSE	0.233193	1 pocket-0 pocket
PWY-6124: inosine-5'-phosphate biosynthesis II	0	FALSE	FALSE	FALSE	FALSE	0.35243	1 pocket-0 pocket
PWY-6125: superpathway of guanosine nucleotides de novo biosynthesis II	0	FALSE	FALSE	FALSE	FALSE	0.0106232	1 pocket-0 pocket
PWY-6126: superpathway of adenosine nucleotides de novo biosynthesis II	0	FALSE	FALSE	FALSE	FALSE	0.035579	1 pocket-0 pocket
PWY-6147: 6-hydroxymethyl-dihydropterin diphosphate biosynthesis I	0	FALSE	FALSE	FALSE	FALSE	0.0572935	1 pocket-0 pocket
PWY-6151: S-adenosyl-L-methionine cycle I	0	FALSE	FALSE	FALSE	FALSE	0.151512	1 pocket-0 pocket
PWY-6163: chorismate biosynthesis from 3-dehydroquinate	0	FALSE	FALSE	FALSE	FALSE	0.0419097	1 pocket-0 pocket
PWY-6168: flavin biosynthesis III (fungi)	0	FALSE	FALSE	FALSE	FALSE	0.0743223	1 pocket-0 pocket
PWY-621: sucrose degradation III (sucrose invertase)	0	FALSE	FALSE	FALSE	FALSE	-0.585875	1 pocket-0 pocket
PWY-6270: isoprene biosynthesis I	0	FALSE	FALSE	FALSE	FALSE	0.0531142	1 pocket-0 pocket
PWY-6277: superpathway of 5-aminoimidazole ribonucleotide biosynthesis	0	FALSE	FALSE	FALSE	FALSE	0.125562	1 pocket-0 pocket
PWY-6282: palmitoleate biosynthesis I (from (5Z)-dodec-5-enoate)	0	FALSE	FALSE	FALSE	FALSE	0.0973796	1 pocket-0 pocket
PWY-6317: galactose degradation I (Leloir pathway)	0	FALSE	FALSE	FALSE	FALSE	0.163717	1 pocket-0 pocket
PWY-6353: purine nucleotides degradation II (aerobic)	0	FALSE	FALSE	FALSE	FALSE	0.582593	1 pocket-0 pocket
PWY-6385: peptidoglycan biosynthesis III (mycobacteria)	0	FALSE	FALSE	FALSE	FALSE	0.133088	1 pocket-0 pocket
PWY-6386: UDP-N-acetylmuramoyl-pentapeptide biosynthesis II (lysine-containing)	0	FALSE	FALSE	FALSE	FALSE	0.206707	1 pocket-0 pocket
PWY-6387: UDP-N-acetylmuramoyl-pentapeptide biosynthesis I (meso-diaminopimelate containing)	0	FALSE	FALSE	FALSE	FALSE	0.197778	1 pocket-0 pocket
PWY-6471: peptidoglycan biosynthesis IV (Enterococcus faecium)	0	FALSE	FALSE	FALSE	FALSE	-0.836985	1 pocket-0 pocket
PWY-6519: 8-amino-7-oxononanoate biosynthesis I	0	FALSE	FALSE	FALSE	FALSE	0.515498	1 pocket-0 pocket
PWY-6527: stachyose degradation	0	FALSE	FALSE	FALSE	FALSE	0.275033	1 pocket-0 pocket
PWY-6545: pyrimidine deoxyribonucleotides de novo biosynthesis III	0	FALSE	FALSE	FALSE	FALSE	0.0518178	1 pocket-0 pocket
PWY-6608: guanosine nucleotides degradation III	0	FALSE	FALSE	FALSE	FALSE	0.288656	1 pocket-0 pocket
PWY-6609: adenine and adenosine salvage III	0	FALSE	FALSE	FALSE	FALSE	0.123008	1 pocket-0 pocket
PWY-6628: superpathway of L-phenylalanine biosynthesis	0	FALSE	FALSE	FALSE	FALSE	-1.23759	1 pocket-0 pocket
PWY-6700: queuosine biosynthesis	0	FALSE	FALSE	FALSE	FALSE	0.37698	1 pocket-0 pocket
PWY-6737: starch degradation V	0	FALSE	FALSE	FALSE	FALSE	0.224422	1 pocket-0 pocket
PWY-6897: thiamin salvage II	0	FALSE	FALSE	FALSE	FALSE	0.0356157	1 pocket-0 pocket
PWY-6901: superpathway of glucose and xylose degradation	0	FALSE	FALSE	FALSE	FALSE	-0.89631	1 pocket-0 pocket
PWY-6936: seleno-amino acid biosynthesis	0	FALSE	FALSE	FALSE	FALSE	-0.0948867	1 pocket-0 pocket
PWY-7117: C4 photosynthetic carbon assimilation cycle, PEPCK type	0	FALSE	FALSE	FALSE	FALSE	0.552252	1 pocket-0 pocket
PWY-7184: pyrimidine deoxyribonucleotides de novo biosynthesis I	0	FALSE	FALSE	FALSE	FALSE	0.00993855	1 pocket-0 pocket
PWY-7187: pyrimidine deoxyribonucleotides de novo biosynthesis II	0	FALSE	FALSE	FALSE	FALSE	0.0695741	1 pocket-0 pocket
PWY-7197: pyrimidine deoxyribonucleotide phosphorylation	0	FALSE	FALSE	FALSE	FALSE	-0.0647737	1 pocket-0 pocket
PWY-7199: pyrimidine deoxyribonucleosides salvage	0	FALSE	FALSE	FALSE	FALSE	0.44051	1 pocket-0 pocket
PWY-7208: superpathway of pyrimidine nucleobases salvage	0	FALSE	FALSE	FALSE	FALSE	0.0145232	1 pocket-0 pocket
PWY-7219: adenosine ribonucleotides de novo biosynthesis	0	FALSE	FALSE	FALSE	FALSE	0.159347	1 pocket-0 pocket
PWY-7220: adenosine deoxyribonucleotides de novo biosynthesis II	0	FALSE	FALSE	FALSE	FALSE	-0.00930703	1 pocket-0 pocket
PWY-7221: guanosine ribonucleotides de novo biosynthesis	0	FALSE	FALSE	FALSE	FALSE	0.169702	1 pocket-0 pocket
PWY-7222: guanosine deoxyribonucleotides de novo biosynthesis II	0	FALSE	FALSE	FALSE	FALSE	-0.00930703	1 pocket-0 pocket
PWY-7228: superpathway of guanosine nucleotides de novo biosynthesis I	0	FALSE	FALSE	FALSE	FALSE	0.0241491	1 pocket-0 pocket
PWY-7229: superpathway of adenosine nucleotides de novo biosynthesis I	0	FALSE	FALSE	FALSE	FALSE	0.0620649	1 pocket-0 pocket
PWY-7234: inosine-5'-phosphate biosynthesis III	0	FALSE	FALSE	FALSE	FALSE	0.117115	1 pocket-0 pocket
PWY-724: superpathway of L-lysine, L-threonine and L-methionine biosynthesis II	0	FALSE	FALSE	FALSE	FALSE	0.0165167	1 pocket-0 pocket
PWY-7279: aerobic respiration II (cytochrome c) (yeast)	0	FALSE	FALSE	FALSE	FALSE	-0.436608	1 pocket-0 pocket
PWY-7282: 4-amino-2-methyl-5-phosphomethylpyrimidine biosynthesis (yeast)	0	FALSE	FALSE	FALSE	FALSE	0.0144061	1 pocket-0 pocket
PWY-7357: thiamin formation from pyrithiamine and oxythiamine (yeast)	0	FALSE	FALSE	FALSE	FALSE	-0.0364607	1 pocket-0 pocket
PWY-7383: anaerobic energy metabolism (invertebrates, cytosol)	0	FALSE	FALSE	FALSE	FALSE	-0.0896577	1 pocket-0 pocket
PWY-7388: octanoyl-[acyl-carrier protein] biosynthesis (mitochondria, yeast)	0	FALSE	FALSE	FALSE	FALSE	0.0147878	1 pocket-0 pocket
PWY-7400: L-arginine biosynthesis IV (archaebacteria)	0	FALSE	FALSE	FALSE	FALSE	0.0347969	1 pocket-0 pocket
PWY-7539: 6-hydroxymethyl-dihydropterin diphosphate biosynthesis III (Chlamydia)	0	FALSE	FALSE	FALSE	FALSE	-0.139498	1 pocket-0 pocket
PWY-7560: methylerythritol phosphate pathway II	0	FALSE	FALSE	FALSE	FALSE	0.0383657	1 pocket-0 pocket
PWY-7663: gondoate biosynthesis (anaerobic)	0	FALSE	FALSE	FALSE	FALSE	0.217275	1 pocket-0 pocket
PWY-7664: oleate biosynthesis IV (anaerobic)	0	FALSE	FALSE	FALSE	FALSE	0.106071	1 pocket-0 pocket
PWY-841: superpathway of purine nucleotides de novo biosynthesis I	0	FALSE	FALSE	FALSE	FALSE	0.229182	1 pocket-0 pocket
PWY0-1261: anhydromuropeptides recycling	0	FALSE	FALSE	FALSE	FALSE	0.278053	1 pocket-0 pocket
PWY0-1296: purine ribonucleosides degradation	0	FALSE	FALSE	FALSE	FALSE	-0.056335	1 pocket-0 pocket
PWY0-1297: superpathway of purine deoxyribonucleosides degradation	0	FALSE	FALSE	FALSE	FALSE	-0.153631	1 pocket-0 pocket
PWY0-1319: CDP-diacylglycerol biosynthesis II	0	FALSE	FALSE	FALSE	FALSE	0.386266	1 pocket-0 pocket
PWY0-1415: superpathway of heme biosynthesis from uroporphyrinogen-III	0	FALSE	FALSE	FALSE	FALSE	-0.545562	1 pocket-0 pocket
PWY0-1479: tRNA processing	0	FALSE	FALSE	FALSE	FALSE	0.357673	1 pocket-0 pocket
PWY0-1586: peptidoglycan maturation (meso-diaminopimelate containing)	0	FALSE	FALSE	FALSE	FALSE	-0.281436	1 pocket-0 pocket
PWY0-162: superpathway of pyrimidine ribonucleotides de novo biosynthesis	0	FALSE	FALSE	FALSE	FALSE	-0.0818255	1 pocket-0 pocket
PWY0-166: superpathway of pyrimidine deoxyribonucleotides de novo biosynthesis (E. coli)	0	FALSE	FALSE	FALSE	FALSE	0.0656158	1 pocket-0 pocket
PWY0-781: aspartate superpathway	0	FALSE	FALSE	FALSE	FALSE	-0.19312	1 pocket-0 pocket
PWY0-845: superpathway of pyridoxal 5'-phosphate biosynthesis and salvage	0	FALSE	FALSE	FALSE	FALSE	0.167623	1 pocket-0 pocket
PWY0-862: (5Z)-dodec-5-enoate biosynthesis	0	FALSE	FALSE	FALSE	FALSE	0.0989146	1 pocket-0 pocket
PWY4FS-7: phosphatidylglycerol biosynthesis I (plastidic)	0	FALSE	FALSE	FALSE	FALSE	0.24965	1 pocket-0 pocket
PWY4FS-8: phosphatidylglycerol biosynthesis II (non-plastidic)	0	FALSE	FALSE	FALSE	FALSE	0.249531	1 pocket-0 pocket
PWY66-399: gluconeogenesis III	0	FALSE	FALSE	FALSE	FALSE	-0.294771	1 pocket-0 pocket
PWY66-400: glycolysis VI (metazoan)	0	FALSE	FALSE	FALSE	FALSE	-0.470671	1 pocket-0 pocket
PWY66-409: superpathway of purine nucleotide salvage	0	FALSE	FALSE	FALSE	FALSE	0.00881416	1 pocket-0 pocket
PWY66-422: D-galactose degradation V (Leloir pathway)	0	FALSE	FALSE	FALSE	FALSE	0.264382	1 pocket-0 pocket
PWYG-321: mycolate biosynthesis	0	FALSE	FALSE	FALSE	FALSE	0.0562633	1 pocket-0 pocket
PYRIDNUCSYN-PWY: NAD biosynthesis I (from aspartate)	0	FALSE	FALSE	FALSE	FALSE	0.641449	1 pocket-0 pocket
PYRIDOXSYN-PWY: pyridoxal 5'-phosphate biosynthesis I	0	FALSE	FALSE	FALSE	FALSE	0.358179	1 pocket-0 pocket
RIBOSYN2-PWY: flavin biosynthesis I (bacteria and plants)	0	FALSE	FALSE	FALSE	FALSE	0.217095	1 pocket-0 pocket
SER-GLYSYN-PWY: superpathway of L-serine and glycine biosynthesis I	0	FALSE	FALSE	FALSE	FALSE	0.157951	1 pocket-0 pocket
SO4ASSIM-PWY: sulfate reduction I (assimilatory)	0	FALSE	FALSE	FALSE	FALSE	-0.137399	1 pocket-0 pocket
SULFATE-CYS-PWY: superpathway of sulfate assimilation and cysteine biosynthesis	0	FALSE	FALSE	FALSE	FALSE	-0.115687	1 pocket-0 pocket
TCA: TCA cycle I (prokaryotic)	0	FALSE	FALSE	FALSE	FALSE	0.226956	1 pocket-0 pocket
THISYNARA-PWY: superpathway of thiamin diphosphate biosynthesis III (eukaryotes)	0	FALSE	FALSE	FALSE	FALSE	0.151374	1 pocket-0 pocket
THRESYN-PWY: superpathway of L-threonine biosynthesis	0	FALSE	FALSE	FALSE	FALSE	-0.00213813	1 pocket-0 pocket
TRNA-CHARGING-PWY: tRNA charging	0	FALSE	FALSE	FALSE	FALSE	0.384878	1 pocket-0 pocket
UDPNAGSYN-PWY: UDP-N-acetyl-D-glucosamine biosynthesis I	0	FALSE	FALSE	FALSE	FALSE	0.123503	1 pocket-0 pocket
1CMET2-PWY: N10-formyl-tetrahydrofolate biosynthesis	0	FALSE	FALSE	FALSE	FALSE	-0.0604696	1 saliva-0 saliva
ANAEROFRUCAT-PWY: homolactic fermentation	0	FALSE	FALSE	FALSE	FALSE	0.146239	1 saliva-0 saliva
ANAGLYCOLYSIS-PWY: glycolysis III (from glucose)	0	FALSE	FALSE	FALSE	FALSE	-0.146331	1 saliva-0 saliva
ARGSYN-PWY: L-arginine biosynthesis I (via L-ornithine)	0	FALSE	FALSE	FALSE	FALSE	-0.0504197	1 saliva-0 saliva
ARGSYNBSUB-PWY: L-arginine biosynthesis II (acetyl cycle)	0	FALSE	FALSE	FALSE	FALSE	-0.0588676	1 saliva-0 saliva
ARO-PWY: chorismate biosynthesis I	0	FALSE	FALSE	FALSE	FALSE	-0.294687	1 saliva-0 saliva
ASPASN-PWY: superpathway of L-aspartate and L-asparagine biosynthesis	0	FALSE	FALSE	FALSE	FALSE	-0.448987	1 saliva-0 saliva
BIOTIN-BIOSYNTHESIS-PWY: biotin biosynthesis I	0	FALSE	FALSE	FALSE	FALSE	1.53728	1 saliva-0 saliva
BRANCHED-CHAIN-AA-SYN-PWY: superpathway of branched amino acid biosynthesis	0	FALSE	FALSE	FALSE	FALSE	-0.381877	1 saliva-0 saliva
CALVIN-PWY: Calvin-Benson-Bassham cycle	0	FALSE	FALSE	FALSE	FALSE	-0.267174	1 saliva-0 saliva
CITRULBIO-PWY: L-citrulline biosynthesis	0	FALSE	FALSE	FALSE	FALSE	1.37125	1 saliva-0 saliva
COA-PWY-1: coenzyme A biosynthesis II (mammalian)	0	FALSE	FALSE	FALSE	FALSE	-0.214785	1 saliva-0 saliva
COA-PWY: coenzyme A biosynthesis I	0	FALSE	FALSE	FALSE	FALSE	-0.191386	1 saliva-0 saliva
COBALSYN-PWY: adenosylcobalamin salvage from cobinamide I	0	FALSE	FALSE	FALSE	FALSE	0.265913	1 saliva-0 saliva
COMPLETE-ARO-PWY: superpathway of aromatic amino acid biosynthesis	0	FALSE	FALSE	FALSE	FALSE	-0.294987	1 saliva-0 saliva
DAPLYSINESYN-PWY: L-lysine biosynthesis I	0	FALSE	FALSE	FALSE	FALSE	-0.122785	1 saliva-0 saliva
DENOVOPURINE2-PWY: superpathway of purine nucleotides de novo biosynthesis II	0	FALSE	FALSE	FALSE	FALSE	-0.251134	1 saliva-0 saliva
DTDPRHAMSYN-PWY: dTDP-L-rhamnose biosynthesis I	0	FALSE	FALSE	FALSE	FALSE	-0.401121	1 saliva-0 saliva
FASYN-ELONG-PWY: fatty acid elongation -- saturated	0	FALSE	FALSE	FALSE	FALSE	0.241955	1 saliva-0 saliva
FASYN-INITIAL-PWY: superpathway of fatty acid biosynthesis initiation (E. coli)	0	FALSE	FALSE	FALSE	FALSE	0.206274	1 saliva-0 saliva
GLCMANNANAUT-PWY: superpathway of N-acetylglucosamine, N-acetylmannosamine and N-acetylneuraminate degradation	0	FALSE	FALSE	FALSE	FALSE	0.14384	1 saliva-0 saliva
GLUCONEO-PWY: gluconeogenesis I	0	FALSE	FALSE	FALSE	FALSE	0.498193	1 saliva-0 saliva
GLUTORN-PWY: L-ornithine biosynthesis	0	FALSE	FALSE	FALSE	FALSE	0.227803	1 saliva-0 saliva
GLYCOGENSYNTH-PWY: glycogen biosynthesis I (from ADP-D-Glucose)	0	FALSE	FALSE	FALSE	FALSE	0.0462353	1 saliva-0 saliva
GLYCOLYSIS-E-D: superpathway of glycolysis and Entner-Doudoroff	0	FALSE	FALSE	FALSE	FALSE	0.829849	1 saliva-0 saliva
GLYCOLYSIS: glycolysis I (from glucose 6-phosphate)	0	FALSE	FALSE	FALSE	FALSE	0.223656	1 saliva-0 saliva
HEME-BIOSYNTHESIS-II: heme biosynthesis I (aerobic)	0	FALSE	FALSE	FALSE	FALSE	-0.303327	1 saliva-0 saliva
HEMESYN2-PWY: heme biosynthesis II (anaerobic)	0	FALSE	FALSE	FALSE	FALSE	0.0469245	1 saliva-0 saliva
HEXITOLDEGSUPER-PWY: superpathway of hexitol degradation (bacteria)	0	FALSE	FALSE	FALSE	FALSE	0.60695	1 saliva-0 saliva
HISDEG-PWY: L-histidine degradation I	0	FALSE	FALSE	FALSE	FALSE	-0.0446576	1 saliva-0 saliva
HISTSYN-PWY: L-histidine biosynthesis	0	FALSE	FALSE	FALSE	FALSE	0.110591	1 saliva-0 saliva
HOMOSER-METSYN-PWY: L-methionine biosynthesis I	0	FALSE	FALSE	FALSE	FALSE	0.0784094	1 saliva-0 saliva
HSERMETANA-PWY: L-methionine biosynthesis III	0	FALSE	FALSE	FALSE	FALSE	-0.0922866	1 saliva-0 saliva
ILEUSYN-PWY: L-isoleucine biosynthesis I (from threonine)	0	FALSE	FALSE	FALSE	FALSE	-0.323173	1 saliva-0 saliva
LACTOSECAT-PWY: lactose and galactose degradation I	0	FALSE	FALSE	FALSE	FALSE	-0.19386	1 saliva-0 saliva
MET-SAM-PWY: superpathway of S-adenosyl-L-methionine biosynthesis	0	FALSE	FALSE	FALSE	FALSE	0.108332	1 saliva-0 saliva
METSYN-PWY: L-homoserine and L-methionine biosynthesis	0	FALSE	FALSE	FALSE	FALSE	0.0820214	1 saliva-0 saliva
NAGLIPASYN-PWY: lipid IVA biosynthesis	0	FALSE	FALSE	FALSE	FALSE	-0.0187793	1 saliva-0 saliva
NONMEVIPP-PWY: methylerythritol phosphate pathway I	0	FALSE	FALSE	FALSE	FALSE	-0.267111	1 saliva-0 saliva
NONOXIPENT-PWY: pentose phosphate pathway (non-oxidative branch)	0	FALSE	FALSE	FALSE	FALSE	-0.416912	1 saliva-0 saliva
OANTIGEN-PWY: O-antigen building blocks biosynthesis (E. coli)	0	FALSE	FALSE	FALSE	FALSE	-0.0635088	1 saliva-0 saliva
P108-PWY: pyruvate fermentation to propanoate I	0	FALSE	FALSE	FALSE	FALSE	0.977709	1 saliva-0 saliva
P163-PWY: L-lysine fermentation to acetate and butanoate	0	FALSE	FALSE	FALSE	FALSE	0.918274	1 saliva-0 saliva
P164-PWY: purine nucleobases degradation I (anaerobic)	0	FALSE	FALSE	FALSE	FALSE	-0.28458	1 saliva-0 saliva
P185-PWY: formaldehyde assimilation III (dihydroxyacetone cycle)	0	FALSE	FALSE	FALSE	FALSE	0.0856635	1 saliva-0 saliva
P4-PWY: superpathway of L-lysine, L-threonine and L-methionine biosynthesis I	0	FALSE	FALSE	FALSE	FALSE	0.0512537	1 saliva-0 saliva
P441-PWY: superpathway of N-acetylneuraminate degradation	0	FALSE	FALSE	FALSE	FALSE	0.629744	1 saliva-0 saliva
PANTO-PWY: phosphopantothenate biosynthesis I	0	FALSE	FALSE	FALSE	FALSE	-0.257473	1 saliva-0 saliva
PANTOSYN-PWY: pantothenate and coenzyme A biosynthesis I	0	FALSE	FALSE	FALSE	FALSE	-0.182617	1 saliva-0 saliva
PENTOSE-P-PWY: pentose phosphate pathway	0	FALSE	FALSE	FALSE	FALSE	-0.406905	1 saliva-0 saliva
PEPTIDOGLYCANSYN-PWY: peptidoglycan biosynthesis I (meso-diaminopimelate containing)	0	FALSE	FALSE	FALSE	FALSE	-0.342912	1 saliva-0 saliva
PHOSLIPSYN-PWY: superpathway of phospholipid biosynthesis I (bacteria)	0	FALSE	FALSE	FALSE	FALSE	0.23793	1 saliva-0 saliva
PWY-1042: glycolysis IV (plant cytosol)	0	FALSE	FALSE	FALSE	FALSE	-0.325283	1 saliva-0 saliva
PWY-1269: CMP-3-deoxy-D-manno-octulosonate biosynthesis I	0	FALSE	FALSE	FALSE	FALSE	0.317158	1 saliva-0 saliva
PWY-2941: L-lysine biosynthesis II	0	FALSE	FALSE	FALSE	FALSE	-0.555179	1 saliva-0 saliva
PWY-2942: L-lysine biosynthesis III	0	FALSE	FALSE	FALSE	FALSE	-0.229417	1 saliva-0 saliva
PWY-3001: superpathway of L-isoleucine biosynthesis I	0	FALSE	FALSE	FALSE	FALSE	-0.359458	1 saliva-0 saliva
PWY-3781: aerobic respiration I (cytochrome c)	0	FALSE	FALSE	FALSE	FALSE	0.727692	1 saliva-0 saliva
PWY-3841: folate transformations II	0	FALSE	FALSE	FALSE	FALSE	0.00836133	1 saliva-0 saliva
PWY-4242: pantothenate and coenzyme A biosynthesis III	0	FALSE	FALSE	FALSE	FALSE	-0.148377	1 saliva-0 saliva
PWY-4981: L-proline biosynthesis II (from arginine)	0	FALSE	FALSE	FALSE	FALSE	-0.177739	1 saliva-0 saliva
PWY-5030: L-histidine degradation III	0	FALSE	FALSE	FALSE	FALSE	-0.182569	1 saliva-0 saliva
PWY-5097: L-lysine biosynthesis VI	0	FALSE	FALSE	FALSE	FALSE	-0.204442	1 saliva-0 saliva
PWY-5100: pyruvate fermentation to acetate and lactate II	0	FALSE	FALSE	FALSE	FALSE	-0.345116	1 saliva-0 saliva
PWY-5103: L-isoleucine biosynthesis III	0	FALSE	FALSE	FALSE	FALSE	-0.393402	1 saliva-0 saliva
PWY-5154: L-arginine biosynthesis III (via N-acetyl-L-citrulline)	0	FALSE	FALSE	FALSE	FALSE	-0.519781	1 saliva-0 saliva
PWY-5173: superpathway of acetyl-CoA biosynthesis	0	FALSE	FALSE	FALSE	FALSE	0.353703	1 saliva-0 saliva
PWY-5188: tetrapyrrole biosynthesis I (from glutamate)	0	FALSE	FALSE	FALSE	FALSE	-0.157928	1 saliva-0 saliva
PWY-5189: tetrapyrrole biosynthesis II (from glycine)	0	FALSE	FALSE	FALSE	FALSE	-0.126809	1 saliva-0 saliva
PWY-5345: superpathway of L-methionine biosynthesis (by sulfhydrylation)	0	FALSE	FALSE	FALSE	FALSE	0.0110361	1 saliva-0 saliva
PWY-5347: superpathway of L-methionine biosynthesis (transsulfuration)	0	FALSE	FALSE	FALSE	FALSE	0.0507128	1 saliva-0 saliva
PWY-5484: glycolysis II (from fructose 6-phosphate)	0	FALSE	FALSE	FALSE	FALSE	0.217973	1 saliva-0 saliva
PWY-5659: GDP-mannose biosynthesis	0	FALSE	FALSE	FALSE	FALSE	0.0961175	1 saliva-0 saliva
PWY-5667: CDP-diacylglycerol biosynthesis I	0	FALSE	FALSE	FALSE	FALSE	-0.275461	1 saliva-0 saliva
PWY-5686: UMP biosynthesis	0	FALSE	FALSE	FALSE	FALSE	-0.260906	1 saliva-0 saliva
PWY-5695: urate biosynthesis/inosine 5'-phosphate degradation	0	FALSE	FALSE	FALSE	FALSE	0.0887626	1 saliva-0 saliva
PWY-5791: 1,4-dihydroxy-2-naphthoate biosynthesis II (plants)	0	FALSE	FALSE	FALSE	FALSE	0.30525	1 saliva-0 saliva
PWY-5837: 1,4-dihydroxy-2-naphthoate biosynthesis I	0	FALSE	FALSE	FALSE	FALSE	0.30525	1 saliva-0 saliva
PWY-5840: superpathway of menaquinol-7 biosynthesis	0	FALSE	FALSE	FALSE	FALSE	-0.62271	1 saliva-0 saliva
PWY-5897: superpathway of menaquinol-11 biosynthesis	0	FALSE	FALSE	FALSE	FALSE	0.368193	1 saliva-0 saliva
PWY-5898: superpathway of menaquinol-12 biosynthesis	0	FALSE	FALSE	FALSE	FALSE	0.368193	1 saliva-0 saliva
PWY-5899: superpathway of menaquinol-13 biosynthesis	0	FALSE	FALSE	FALSE	FALSE	0.368193	1 saliva-0 saliva
PWY-5918: superpathay of heme biosynthesis from glutamate	0	FALSE	FALSE	FALSE	FALSE	-0.279548	1 saliva-0 saliva
PWY-5920: superpathway of heme biosynthesis from glycine	0	FALSE	FALSE	FALSE	FALSE	0.511133	1 saliva-0 saliva
PWY-5971: palmitate biosynthesis II (bacteria and plants)	0	FALSE	FALSE	FALSE	FALSE	0.495944	1 saliva-0 saliva
PWY-5973: cis-vaccenate biosynthesis	0	FALSE	FALSE	FALSE	FALSE	0.180099	1 saliva-0 saliva
PWY-5989: stearate biosynthesis II (bacteria and plants)	0	FALSE	FALSE	FALSE	FALSE	0.266157	1 saliva-0 saliva
PWY-6121: 5-aminoimidazole ribonucleotide biosynthesis I	0	FALSE	FALSE	FALSE	FALSE	-0.226602	1 saliva-0 saliva
PWY-6122: 5-aminoimidazole ribonucleotide biosynthesis II	0	FALSE	FALSE	FALSE	FALSE	-0.247642	1 saliva-0 saliva
PWY-6123: inosine-5'-phosphate biosynthesis I	0	FALSE	FALSE	FALSE	FALSE	-0.194471	1 saliva-0 saliva
PWY-6124: inosine-5'-phosphate biosynthesis II	0	FALSE	FALSE	FALSE	FALSE	-0.133063	1 saliva-0 saliva
PWY-6125: superpathway of guanosine nucleotides de novo biosynthesis II	0	FALSE	FALSE	FALSE	FALSE	-0.324404	1 saliva-0 saliva
PWY-6126: superpathway of adenosine nucleotides de novo biosynthesis II	0	FALSE	FALSE	FALSE	FALSE	-0.461223	1 saliva-0 saliva
PWY-6147: 6-hydroxymethyl-dihydropterin diphosphate biosynthesis I	0	FALSE	FALSE	FALSE	FALSE	-0.233453	1 saliva-0 saliva
PWY-6151: S-adenosyl-L-methionine cycle I	0	FALSE	FALSE	FALSE	FALSE	-0.333673	1 saliva-0 saliva
PWY-6163: chorismate biosynthesis from 3-dehydroquinate	0	FALSE	FALSE	FALSE	FALSE	-0.317737	1 saliva-0 saliva
PWY-6168: flavin biosynthesis III (fungi)	0	FALSE	FALSE	FALSE	FALSE	-0.148831	1 saliva-0 saliva
PWY-621: sucrose degradation III (sucrose invertase)	0	FALSE	FALSE	FALSE	FALSE	-0.304127	1 saliva-0 saliva
PWY-6270: isoprene biosynthesis I	0	FALSE	FALSE	FALSE	FALSE	0.0260083	1 saliva-0 saliva
PWY-6277: superpathway of 5-aminoimidazole ribonucleotide biosynthesis	0	FALSE	FALSE	FALSE	FALSE	-0.247642	1 saliva-0 saliva
PWY-6282: palmitoleate biosynthesis I (from (5Z)-dodec-5-enoate)	0	FALSE	FALSE	FALSE	FALSE	0.268068	1 saliva-0 saliva
PWY-6317: galactose degradation I (Leloir pathway)	0	FALSE	FALSE	FALSE	FALSE	-0.161715	1 saliva-0 saliva
PWY-6353: purine nucleotides degradation II (aerobic)	0	FALSE	FALSE	FALSE	FALSE	-0.158256	1 saliva-0 saliva
PWY-6385: peptidoglycan biosynthesis III (mycobacteria)	0	FALSE	FALSE	FALSE	FALSE	-0.251264	1 saliva-0 saliva
PWY-6386: UDP-N-acetylmuramoyl-pentapeptide biosynthesis II (lysine-containing)	0	FALSE	FALSE	FALSE	FALSE	-0.288885	1 saliva-0 saliva
PWY-6387: UDP-N-acetylmuramoyl-pentapeptide biosynthesis I (meso-diaminopimelate containing)	0	FALSE	FALSE	FALSE	FALSE	-0.282485	1 saliva-0 saliva
PWY-6471: peptidoglycan biosynthesis IV (Enterococcus faecium)	0	FALSE	FALSE	FALSE	FALSE	-0.297694	1 saliva-0 saliva
PWY-6519: 8-amino-7-oxononanoate biosynthesis I	0	FALSE	FALSE	FALSE	FALSE	1.39799	1 saliva-0 saliva
PWY-6527: stachyose degradation	0	FALSE	FALSE	FALSE	FALSE	-0.387267	1 saliva-0 saliva
PWY-6545: pyrimidine deoxyribonucleotides de novo biosynthesis III	0	FALSE	FALSE	FALSE	FALSE	0.542632	1 saliva-0 saliva
PWY-6608: guanosine nucleotides degradation III	0	FALSE	FALSE	FALSE	FALSE	-0.983778	1 saliva-0 saliva
PWY-6609: adenine and adenosine salvage III	0	FALSE	FALSE	FALSE	FALSE	-0.36641	1 saliva-0 saliva
PWY-6628: superpathway of L-phenylalanine biosynthesis	0	FALSE	FALSE	FALSE	FALSE	0.138137	1 saliva-0 saliva
PWY-6700: queuosine biosynthesis	0	FALSE	FALSE	FALSE	FALSE	-0.144609	1 saliva-0 saliva
PWY-6703: preQ0 biosynthesis	0	FALSE	FALSE	FALSE	FALSE	0.155635	1 saliva-0 saliva
PWY-6737: starch degradation V	0	FALSE	FALSE	FALSE	FALSE	0.114457	1 saliva-0 saliva
PWY-6897: thiamin salvage II	0	FALSE	FALSE	FALSE	FALSE	0.156851	1 saliva-0 saliva
PWY-6901: superpathway of glucose and xylose degradation	0	FALSE	FALSE	FALSE	FALSE	-0.139638	1 saliva-0 saliva
PWY-6936: seleno-amino acid biosynthesis	0	FALSE	FALSE	FALSE	FALSE	-0.329438	1 saliva-0 saliva
PWY-7111: pyruvate fermentation to isobutanol (engineered)	0	FALSE	FALSE	FALSE	FALSE	-0.340872	1 saliva-0 saliva
PWY-7117: C4 photosynthetic carbon assimilation cycle, PEPCK type	0	FALSE	FALSE	FALSE	FALSE	0.442619	1 saliva-0 saliva
PWY-7184: pyrimidine deoxyribonucleotides de novo biosynthesis I	0	FALSE	FALSE	FALSE	FALSE	-0.306467	1 saliva-0 saliva
PWY-7187: pyrimidine deoxyribonucleotides de novo biosynthesis II	0	FALSE	FALSE	FALSE	FALSE	-0.39783	1 saliva-0 saliva
PWY-7197: pyrimidine deoxyribonucleotide phosphorylation	0	FALSE	FALSE	FALSE	FALSE	-0.214814	1 saliva-0 saliva
PWY-7199: pyrimidine deoxyribonucleosides salvage	0	FALSE	FALSE	FALSE	FALSE	-0.129225	1 saliva-0 saliva
PWY-7208: superpathway of pyrimidine nucleobases salvage	0	FALSE	FALSE	FALSE	FALSE	-0.441097	1 saliva-0 saliva
PWY-7219: adenosine ribonucleotides de novo biosynthesis	0	FALSE	FALSE	FALSE	FALSE	-0.395544	1 saliva-0 saliva
PWY-7220: adenosine deoxyribonucleotides de novo biosynthesis II	0	FALSE	FALSE	FALSE	FALSE	-0.394415	1 saliva-0 saliva
PWY-7221: guanosine ribonucleotides de novo biosynthesis	0	FALSE	FALSE	FALSE	FALSE	-0.326352	1 saliva-0 saliva
PWY-7222: guanosine deoxyribonucleotides de novo biosynthesis II	0	FALSE	FALSE	FALSE	FALSE	-0.394415	1 saliva-0 saliva
PWY-7228: superpathway of guanosine nucleotides de novo biosynthesis I	0	FALSE	FALSE	FALSE	FALSE	-0.285745	1 saliva-0 saliva
PWY-7229: superpathway of adenosine nucleotides de novo biosynthesis I	0	FALSE	FALSE	FALSE	FALSE	-0.47573	1 saliva-0 saliva
PWY-7234: inosine-5'-phosphate biosynthesis III	0	FALSE	FALSE	FALSE	FALSE	-0.214444	1 saliva-0 saliva
PWY-724: superpathway of L-lysine, L-threonine and L-methionine biosynthesis II	0	FALSE	FALSE	FALSE	FALSE	-0.2546	1 saliva-0 saliva
PWY-7279: aerobic respiration II (cytochrome c) (yeast)	0	FALSE	FALSE	FALSE	FALSE	0.655779	1 saliva-0 saliva
PWY-7282: 4-amino-2-methyl-5-phosphomethylpyrimidine biosynthesis (yeast)	0	FALSE	FALSE	FALSE	FALSE	0.534082	1 saliva-0 saliva
PWY-7357: thiamin formation from pyrithiamine and oxythiamine (yeast)	0	FALSE	FALSE	FALSE	FALSE	0.0870567	1 saliva-0 saliva
PWY-7383: anaerobic energy metabolism (invertebrates, cytosol)	0	FALSE	FALSE	FALSE	FALSE	-0.452296	1 saliva-0 saliva
PWY-7388: octanoyl-[acyl-carrier protein] biosynthesis (mitochondria, yeast)	0	FALSE	FALSE	FALSE	FALSE	0.199702	1 saliva-0 saliva
PWY-7400: L-arginine biosynthesis IV (archaebacteria)	0	FALSE	FALSE	FALSE	FALSE	-0.0373195	1 saliva-0 saliva
PWY-7539: 6-hydroxymethyl-dihydropterin diphosphate biosynthesis III (Chlamydia)	0	FALSE	FALSE	FALSE	FALSE	-0.319783	1 saliva-0 saliva
PWY-7560: methylerythritol phosphate pathway II	0	FALSE	FALSE	FALSE	FALSE	0.0683504	1 saliva-0 saliva
PWY-7663: gondoate biosynthesis (anaerobic)	0	FALSE	FALSE	FALSE	FALSE	0.129842	1 saliva-0 saliva
PWY-7664: oleate biosynthesis IV (anaerobic)	0	FALSE	FALSE	FALSE	FALSE	0.244971	1 saliva-0 saliva
PWY-841: superpathway of purine nucleotides de novo biosynthesis I	0	FALSE	FALSE	FALSE	FALSE	-0.205969	1 saliva-0 saliva
PWY0-1061: superpathway of L-alanine biosynthesis	0	FALSE	FALSE	FALSE	FALSE	-0.0591455	1 saliva-0 saliva
PWY0-1261: anhydromuropeptides recycling	0	FALSE	FALSE	FALSE	FALSE	0.0378751	1 saliva-0 saliva
PWY0-1296: purine ribonucleosides degradation	0	FALSE	FALSE	FALSE	FALSE	-0.201418	1 saliva-0 saliva
PWY0-1297: superpathway of purine deoxyribonucleosides degradation	0	FALSE	FALSE	FALSE	FALSE	-0.12646	1 saliva-0 saliva
PWY0-1319: CDP-diacylglycerol biosynthesis II	0	FALSE	FALSE	FALSE	FALSE	-0.33603	1 saliva-0 saliva
PWY0-1415: superpathway of heme biosynthesis from uroporphyrinogen-III	0	FALSE	FALSE	FALSE	FALSE	0.507478	1 saliva-0 saliva
PWY0-1479: tRNA processing	0	FALSE	FALSE	FALSE	FALSE	0.910487	1 saliva-0 saliva
PWY0-1586: peptidoglycan maturation (meso-diaminopimelate containing)	0	FALSE	FALSE	FALSE	FALSE	-0.209874	1 saliva-0 saliva
PWY0-162: superpathway of pyrimidine ribonucleotides de novo biosynthesis	0	FALSE	FALSE	FALSE	FALSE	-0.45172	1 saliva-0 saliva
PWY0-166: superpathway of pyrimidine deoxyribonucleotides de novo biosynthesis (E. coli)	0	FALSE	FALSE	FALSE	FALSE	-0.306607	1 saliva-0 saliva
PWY0-781: aspartate superpathway	0	FALSE	FALSE	FALSE	FALSE	0.141326	1 saliva-0 saliva
PWY0-845: superpathway of pyridoxal 5'-phosphate biosynthesis and salvage	0	FALSE	FALSE	FALSE	FALSE	0.654443	1 saliva-0 saliva
PWY0-862: (5Z)-dodec-5-enoate biosynthesis	0	FALSE	FALSE	FALSE	FALSE	0.249794	1 saliva-0 saliva
PWY4FS-7: phosphatidylglycerol biosynthesis I (plastidic)	0	FALSE	FALSE	FALSE	FALSE	0.115691	1 saliva-0 saliva
PWY4FS-8: phosphatidylglycerol biosynthesis II (non-plastidic)	0	FALSE	FALSE	FALSE	FALSE	0.126066	1 saliva-0 saliva
PWY66-399: gluconeogenesis III	0	FALSE	FALSE	FALSE	FALSE	0.553867	1 saliva-0 saliva
PWY66-400: glycolysis VI (metazoan)	0	FALSE	FALSE	FALSE	FALSE	0.0568537	1 saliva-0 saliva
PWY66-409: superpathway of purine nucleotide salvage	0	FALSE	FALSE	FALSE	FALSE	-0.0787532	1 saliva-0 saliva
PWY66-422: D-galactose degradation V (Leloir pathway)	0	FALSE	FALSE	FALSE	FALSE	-0.141209	1 saliva-0 saliva
PWYG-321: mycolate biosynthesis	0	FALSE	FALSE	FALSE	FALSE	0.969168	1 saliva-0 saliva
PYRIDNUCSYN-PWY: NAD biosynthesis I (from aspartate)	0	FALSE	FALSE	FALSE	FALSE	0.233307	1 saliva-0 saliva
PYRIDOXSYN-PWY: pyridoxal 5'-phosphate biosynthesis I	0	FALSE	FALSE	FALSE	FALSE	0.869245	1 saliva-0 saliva
RIBOSYN2-PWY: flavin biosynthesis I (bacteria and plants)	0	FALSE	FALSE	FALSE	FALSE	-0.116808	1 saliva-0 saliva
SER-GLYSYN-PWY: superpathway of L-serine and glycine biosynthesis I	0	FALSE	FALSE	FALSE	FALSE	-0.196851	1 saliva-0 saliva
SO4ASSIM-PWY: sulfate reduction I (assimilatory)	0	FALSE	FALSE	FALSE	FALSE	1.10499	1 saliva-0 saliva
SULFATE-CYS-PWY: superpathway of sulfate assimilation and cysteine biosynthesis	0	FALSE	FALSE	FALSE	FALSE	0.857937	1 saliva-0 saliva
TCA: TCA cycle I (prokaryotic)	0	FALSE	FALSE	FALSE	FALSE	-0.0773202	1 saliva-0 saliva
THISYNARA-PWY: superpathway of thiamin diphosphate biosynthesis III (eukaryotes)	0	FALSE	FALSE	FALSE	FALSE	-0.0174359	1 saliva-0 saliva
THRESYN-PWY: superpathway of L-threonine biosynthesis	0	FALSE	FALSE	FALSE	FALSE	-0.298659	1 saliva-0 saliva
TRNA-CHARGING-PWY: tRNA charging	0	FALSE	FALSE	FALSE	FALSE	-0.301834	1 saliva-0 saliva
TRPSYN-PWY: L-tryptophan biosynthesis	0	FALSE	FALSE	FALSE	FALSE	-0.0673734	1 saliva-0 saliva
UDPNAGSYN-PWY: UDP-N-acetyl-D-glucosamine biosynthesis I	0	FALSE	FALSE	FALSE	FALSE	0.146209	1 saliva-0 saliva
VALSYN-PWY: L-valine biosynthesis	0	FALSE	FALSE	FALSE	FALSE	-0.323173	1 saliva-0 saliva

## Sheet: Table S7
taxa_id	W.x	detected_0.9	detected_0.8	detected_0.7	detected_0.6	CLR_mean_diff	W.y	Structural_0	Pheno	Tissue
s__Actinobaculum_sp_oral_taxon_183	Inf	TRUE	TRUE	TRUE	TRUE	-1.06584	71	Yes	PPDdeepest	pocket
s__Actinomyces_georgiae	Inf	TRUE	TRUE	TRUE	TRUE	-0.343243	71	Yes	PPDdeepest	pocket
s__Actinomyces_odontolyticus	Inf	TRUE	TRUE	TRUE	TRUE	-0.0602731	71	Yes	PPDdeepest	pocket
s__Actinomyces_sp_oral_taxon_448	Inf	TRUE	TRUE	TRUE	TRUE	-1.35455	71	Yes	PPDdeepest	pocket
s__Actinomyces_timonensis	Inf	TRUE	TRUE	TRUE	TRUE	0.398841	71	Yes	PPDdeepest	pocket
s__Rothia_aeria	Inf	TRUE	TRUE	TRUE	TRUE	-0.51508	71	Yes	PPDdeepest	pocket
s__Scardovia_wiggsiae	Inf	TRUE	TRUE	TRUE	TRUE	-0.0758921	71	Yes	PPDdeepest	pocket
s__Atopobium_parvulum	Inf	TRUE	TRUE	TRUE	TRUE	0.0960357	71	Yes	PPDdeepest	pocket
s__Atopobium_rimae	Inf	TRUE	TRUE	TRUE	TRUE	1.32448	71	Yes	PPDdeepest	pocket
s__Olsenella_uli	Inf	TRUE	TRUE	TRUE	TRUE	1.53472	71	Yes	PPDdeepest	pocket
s__Olsenella_unclassified	Inf	TRUE	TRUE	TRUE	TRUE	-0.734592	71	Yes	PPDdeepest	pocket
s__Porphyromonas_catoniae	Inf	TRUE	TRUE	TRUE	TRUE	-0.203319	71	Yes	PPDdeepest	pocket
s__Porphyromonas_gingivalis	Inf	TRUE	TRUE	TRUE	TRUE	0.240571	71	Yes	PPDdeepest	pocket
s__Porphyromonas_sp_oral_taxon_279	Inf	TRUE	TRUE	TRUE	TRUE	-1.02975	71	Yes	PPDdeepest	pocket
s__Alloprevotella_rava	Inf	TRUE	TRUE	TRUE	TRUE	1.16917	71	Yes	PPDdeepest	pocket
s__Prevotella_buccae	Inf	TRUE	TRUE	TRUE	TRUE	0.715071	71	Yes	PPDdeepest	pocket
s__Prevotella_dentalis	Inf	TRUE	TRUE	TRUE	TRUE	1.02285	71	Yes	PPDdeepest	pocket
s__Prevotella_denticola	Inf	TRUE	TRUE	TRUE	TRUE	0.488627	71	Yes	PPDdeepest	pocket
s__Prevotella_oulorum	Inf	TRUE	TRUE	TRUE	TRUE	-0.978053	71	Yes	PPDdeepest	pocket
s__Prevotella_pleuritidis	Inf	TRUE	TRUE	TRUE	TRUE	-0.287451	71	Yes	PPDdeepest	pocket
s__Prevotella_saccharolytica	Inf	TRUE	TRUE	TRUE	TRUE	-0.504232	71	Yes	PPDdeepest	pocket
s__Prevotella_salivae	Inf	TRUE	TRUE	TRUE	TRUE	0.162398	71	Yes	PPDdeepest	pocket
s__Prevotella_veroralis	Inf	TRUE	TRUE	TRUE	TRUE	-0.220842	71	Yes	PPDdeepest	pocket
s__Capnocytophaga_granulosa	Inf	TRUE	TRUE	TRUE	TRUE	-0.605182	71	Yes	PPDdeepest	pocket
s__candidate_division_TM7_single_cell_isolate_TM7b	Inf	TRUE	TRUE	TRUE	TRUE	-1.27315	71	Yes	PPDdeepest	pocket
s__Gemella_haemolysans	Inf	TRUE	TRUE	TRUE	TRUE	-0.642885	71	Yes	PPDdeepest	pocket
s__Gemella_unclassified	Inf	TRUE	TRUE	TRUE	TRUE	0.23379	71	Yes	PPDdeepest	pocket
s__Abiotrophia_defectiva	Inf	TRUE	TRUE	TRUE	TRUE	-0.568582	71	Yes	PPDdeepest	pocket
s__Granulicatella_adiacens	Inf	TRUE	TRUE	TRUE	TRUE	-0.707066	71	Yes	PPDdeepest	pocket
s__Granulicatella_unclassified	Inf	TRUE	TRUE	TRUE	TRUE	-0.233056	71	Yes	PPDdeepest	pocket
s__Enterococcus_casseliflavus	Inf	TRUE	TRUE	TRUE	TRUE	-0.197373	71	Yes	PPDdeepest	pocket
s__Streptococcus_anginosus	Inf	TRUE	TRUE	TRUE	TRUE	0.0675566	71	Yes	PPDdeepest	pocket
s__Streptococcus_gordonii	Inf	TRUE	TRUE	TRUE	TRUE	-0.6734	71	Yes	PPDdeepest	pocket
s__Streptococcus_infantis	Inf	TRUE	TRUE	TRUE	TRUE	-0.392543	71	Yes	PPDdeepest	pocket
s__Streptococcus_mutans	Inf	TRUE	TRUE	TRUE	TRUE	-0.246969	71	Yes	PPDdeepest	pocket
s__Streptococcus_oligofermentans	Inf	TRUE	TRUE	TRUE	TRUE	-0.174304	71	Yes	PPDdeepest	pocket
s__Streptococcus_parasanguinis	Inf	TRUE	TRUE	TRUE	TRUE	-0.0844342	71	Yes	PPDdeepest	pocket
s__Streptococcus_salivarius	Inf	TRUE	TRUE	TRUE	TRUE	0.0647676	71	Yes	PPDdeepest	pocket
s__Streptococcus_sanguinis	Inf	TRUE	TRUE	TRUE	TRUE	-0.667434	71	Yes	PPDdeepest	pocket
s__Streptococcus_tigurinus	Inf	TRUE	TRUE	TRUE	TRUE	-0.164999	71	Yes	PPDdeepest	pocket
s__Streptococcus_vestibularis	Inf	TRUE	TRUE	TRUE	TRUE	-0.335701	71	Yes	PPDdeepest	pocket
s__Pseudoramibacter_alactolyticus	Inf	TRUE	TRUE	TRUE	TRUE	0.533483	71	Yes	PPDdeepest	pocket
s__Oribacterium_sp_oral_taxon_078	Inf	TRUE	TRUE	TRUE	TRUE	-0.70876	71	Yes	PPDdeepest	pocket
s__Stomatobaculum_longum	Inf	TRUE	TRUE	TRUE	TRUE	-0.717531	71	Yes	PPDdeepest	pocket
s__Peptostreptococcus_stomatis	Inf	TRUE	TRUE	TRUE	TRUE	0.142445	71	Yes	PPDdeepest	pocket
s__Bulleidia_extructa	Inf	TRUE	TRUE	TRUE	TRUE	1.45221	71	Yes	PPDdeepest	pocket
s__Anaeroglobus_geminatus	Inf	TRUE	TRUE	TRUE	TRUE	0.176478	71	Yes	PPDdeepest	pocket
s__Megasphaera_micronuciformis	Inf	TRUE	TRUE	TRUE	TRUE	-0.112843	71	Yes	PPDdeepest	pocket
s__Mitsuokella_unclassified	Inf	TRUE	TRUE	TRUE	TRUE	-0.348881	71	Yes	PPDdeepest	pocket
s__Selenomonas_artemidis	Inf	TRUE	TRUE	TRUE	TRUE	-0.548223	71	Yes	PPDdeepest	pocket
s__Selenomonas_flueggei	Inf	TRUE	TRUE	TRUE	TRUE	-0.539275	71	Yes	PPDdeepest	pocket
s__Veillonella_atypica	Inf	TRUE	TRUE	TRUE	TRUE	-0.0765745	71	Yes	PPDdeepest	pocket
s__Veillonella_dispar	Inf	TRUE	TRUE	TRUE	TRUE	-0.0134527	71	Yes	PPDdeepest	pocket
s__Fusobacterium_periodonticum	Inf	TRUE	TRUE	TRUE	TRUE	-0.229314	71	Yes	PPDdeepest	pocket
s__Leptotrichia_buccalis	Inf	TRUE	TRUE	TRUE	TRUE	-0.930829	71	Yes	PPDdeepest	pocket
s__Leptotrichia_shahii	Inf	TRUE	TRUE	TRUE	TRUE	-0.760106	71	Yes	PPDdeepest	pocket
s__Kingella_oralis	Inf	TRUE	TRUE	TRUE	TRUE	-0.962852	71	Yes	PPDdeepest	pocket
s__Neisseria_bacilliformis	Inf	TRUE	TRUE	TRUE	TRUE	-0.107918	71	Yes	PPDdeepest	pocket
s__Neisseria_flavescens	Inf	TRUE	TRUE	TRUE	TRUE	-0.419424	71	Yes	PPDdeepest	pocket
s__Neisseria_macacae	Inf	TRUE	TRUE	TRUE	TRUE	0.0512552	71	Yes	PPDdeepest	pocket
s__Neisseria_meningitidis	Inf	TRUE	TRUE	TRUE	TRUE	0.0274968	71	Yes	PPDdeepest	pocket
s__Neisseria_sicca	Inf	TRUE	TRUE	TRUE	TRUE	-0.313493	71	Yes	PPDdeepest	pocket
s__Campylobacter_concisus	Inf	TRUE	TRUE	TRUE	TRUE	-0.745529	71	Yes	PPDdeepest	pocket
s__Haemophilus_parainfluenzae	Inf	TRUE	TRUE	TRUE	TRUE	-0.565992	71	Yes	PPDdeepest	pocket
s__Corynebacterium_matruchotii	65	TRUE	TRUE	TRUE	TRUE	-0.450973	65	No	PPDdeepest	pocket
s__Capnocytophaga_unclassified	61	FALSE	TRUE	TRUE	TRUE	-0.385031	61	No	PPDdeepest	pocket
s__Porphyromonas_endodontalis	56	FALSE	FALSE	TRUE	TRUE	1.91433	56	No	PPDdeepest	pocket
s__Eubacterium_brachy	45	FALSE	FALSE	FALSE	TRUE	0.992804	45	No	PPDdeepest	pocket
s__Filifactor_alocis	45	FALSE	FALSE	FALSE	TRUE	1.84655	45	No	PPDdeepest	pocket
s__Actinomyces_johnsonii	0	FALSE	FALSE	FALSE	FALSE	-0.878519	0	No	PPDdeepest	pocket
s__Actinomyces_massiliensis	0	FALSE	FALSE	FALSE	FALSE	-0.284429	0	No	PPDdeepest	pocket
s__Actinomyces_naeslundii	0	FALSE	FALSE	FALSE	FALSE	-0.646485	0	No	PPDdeepest	pocket
s__Actinomyces_oris	0	FALSE	FALSE	FALSE	FALSE	0.0150492	0	No	PPDdeepest	pocket
s__Actinomyces_viscosus	0	FALSE	FALSE	FALSE	FALSE	-0.117625	0	No	PPDdeepest	pocket
s__Corynebacterium_durum	0	FALSE	FALSE	FALSE	FALSE	-0.140146	0	No	PPDdeepest	pocket
s__Rothia_dentocariosa	0	FALSE	FALSE	FALSE	FALSE	-0.0869441	0	No	PPDdeepest	pocket
s__Rothia_mucilaginosa	0	FALSE	FALSE	FALSE	FALSE	0.332513	0	No	PPDdeepest	pocket
s__Propionibacterium_propionicum	0	FALSE	FALSE	FALSE	FALSE	-0.441874	0	No	PPDdeepest	pocket
s__Slackia_unclassified	0	FALSE	FALSE	FALSE	FALSE	0.890567	0	No	PPDdeepest	pocket
s__Bacteroidetes_oral_taxon_274	0	FALSE	FALSE	FALSE	FALSE	0.127283	0	No	PPDdeepest	pocket
s__Tannerella_forsythia	0	FALSE	FALSE	FALSE	FALSE	1.10862	0	No	PPDdeepest	pocket
s__Alloprevotella_tannerae	0	FALSE	FALSE	FALSE	FALSE	1.18729	0	No	PPDdeepest	pocket
s__Candidatus_Prevotella_conceptionensis	0	FALSE	FALSE	FALSE	FALSE	-0.659862	0	No	PPDdeepest	pocket
s__Prevotella_intermedia	0	FALSE	FALSE	FALSE	FALSE	1.10872	0	No	PPDdeepest	pocket
s__Prevotella_loescheii	0	FALSE	FALSE	FALSE	FALSE	0.289138	0	No	PPDdeepest	pocket
s__Prevotella_maculosa	0	FALSE	FALSE	FALSE	FALSE	-0.145222	0	No	PPDdeepest	pocket
s__Prevotella_melaninogenica	0	FALSE	FALSE	FALSE	FALSE	0.34152	0	No	PPDdeepest	pocket
s__Prevotella_nigrescens	0	FALSE	FALSE	FALSE	FALSE	0.786262	0	No	PPDdeepest	pocket
s__Prevotella_oralis	0	FALSE	FALSE	FALSE	FALSE	1.01109	0	No	PPDdeepest	pocket
s__Prevotella_oris	0	FALSE	FALSE	FALSE	FALSE	0.155455	0	No	PPDdeepest	pocket
s__Capnocytophaga_gingivalis	0	FALSE	FALSE	FALSE	FALSE	-0.619489	0	No	PPDdeepest	pocket
s__Capnocytophaga_ochracea	0	FALSE	FALSE	FALSE	FALSE	-0.0627345	0	No	PPDdeepest	pocket
s__candidate_division_TM7_single_cell_isolate_TM7c	0	FALSE	FALSE	FALSE	FALSE	-0.417164	0	No	PPDdeepest	pocket
s__Gemella_morbillorum	0	FALSE	FALSE	FALSE	FALSE	-0.123706	0	No	PPDdeepest	pocket
s__Streptococcus_cristatus	0	FALSE	FALSE	FALSE	FALSE	-0.0280159	0	No	PPDdeepest	pocket
s__Streptococcus_intermedius	0	FALSE	FALSE	FALSE	FALSE	0.0722718	0	No	PPDdeepest	pocket
s__Streptococcus_mitis_oralis_pneumoniae	0	FALSE	FALSE	FALSE	FALSE	-0.518977	0	No	PPDdeepest	pocket
s__Eubacterium_infirmum	0	FALSE	FALSE	FALSE	FALSE	0.734836	0	No	PPDdeepest	pocket
s__Parvimonas_micra	0	FALSE	FALSE	FALSE	FALSE	0.99543	0	No	PPDdeepest	pocket
s__Parvimonas_unclassified	0	FALSE	FALSE	FALSE	FALSE	0.805944	0	No	PPDdeepest	pocket
s__Eubacterium_saphenum	0	FALSE	FALSE	FALSE	FALSE	1.42026	0	No	PPDdeepest	pocket
s__Catonella_morbi	0	FALSE	FALSE	FALSE	FALSE	0.37107	0	No	PPDdeepest	pocket
s__Johnsonella_ignava	0	FALSE	FALSE	FALSE	FALSE	0.436068	0	No	PPDdeepest	pocket
s__Lachnoanaerobaculum_saburreum	0	FALSE	FALSE	FALSE	FALSE	-1.0346	0	No	PPDdeepest	pocket
s__Eubacterium_yurii	0	FALSE	FALSE	FALSE	FALSE	0.359776	0	No	PPDdeepest	pocket
s__Solobacterium_moorei	0	FALSE	FALSE	FALSE	FALSE	0.698508	0	No	PPDdeepest	pocket
s__Centipeda_periodontii	0	FALSE	FALSE	FALSE	FALSE	0.180685	0	No	PPDdeepest	pocket
s__Dialister_invisus	0	FALSE	FALSE	FALSE	FALSE	0.255346	0	No	PPDdeepest	pocket
s__Selenomonas_infelix	0	FALSE	FALSE	FALSE	FALSE	-0.00874727	0	No	PPDdeepest	pocket
s__Selenomonas_noxia	0	FALSE	FALSE	FALSE	FALSE	-0.752984	0	No	PPDdeepest	pocket
s__Selenomonas_sputigena	0	FALSE	FALSE	FALSE	FALSE	0.478926	0	No	PPDdeepest	pocket
s__Veillonella_parvula	0	FALSE	FALSE	FALSE	FALSE	-0.493203	0	No	PPDdeepest	pocket
s__Veillonella_unclassified	0	FALSE	FALSE	FALSE	FALSE	-0.429119	0	No	PPDdeepest	pocket
s__Fusobacterium_nucleatum	0	FALSE	FALSE	FALSE	FALSE	0.260276	0	No	PPDdeepest	pocket
s__Leptotrichia_hofstadii	0	FALSE	FALSE	FALSE	FALSE	-0.740153	0	No	PPDdeepest	pocket
s__Leptotrichia_unclassified	0	FALSE	FALSE	FALSE	FALSE	-0.864537	0	No	PPDdeepest	pocket
s__Leptotrichia_wadei	0	FALSE	FALSE	FALSE	FALSE	-0.884606	0	No	PPDdeepest	pocket
s__Lautropia_mirabilis	0	FALSE	FALSE	FALSE	FALSE	-0.673297	0	No	PPDdeepest	pocket
s__Eikenella_corrodens	0	FALSE	FALSE	FALSE	FALSE	-0.105051	0	No	PPDdeepest	pocket
s__Neisseria_elongata	0	FALSE	FALSE	FALSE	FALSE	-0.481654	0	No	PPDdeepest	pocket
s__Neisseria_unclassified	0	FALSE	FALSE	FALSE	FALSE	0.101653	0	No	PPDdeepest	pocket
s__Desulfobulbus_sp_oral_taxon_041	0	FALSE	FALSE	FALSE	FALSE	1.53573	0	No	PPDdeepest	pocket
s__Campylobacter_gracilis	0	FALSE	FALSE	FALSE	FALSE	-0.288598	0	No	PPDdeepest	pocket
s__Campylobacter_rectus	0	FALSE	FALSE	FALSE	FALSE	1.02455	0	No	PPDdeepest	pocket
s__Campylobacter_showae	0	FALSE	FALSE	FALSE	FALSE	-0.345823	0	No	PPDdeepest	pocket
s__Cardiobacterium_hominis	0	FALSE	FALSE	FALSE	FALSE	-0.855234	0	No	PPDdeepest	pocket
s__Cardiobacterium_valvarum	0	FALSE	FALSE	FALSE	FALSE	-0.30036	0	No	PPDdeepest	pocket
s__Aggregatibacter_aphrophilus	0	FALSE	FALSE	FALSE	FALSE	0.0515021	0	No	PPDdeepest	pocket
s__Aggregatibacter_unclassified	0	FALSE	FALSE	FALSE	FALSE	-0.343834	0	No	PPDdeepest	pocket
s__Treponema_denticola	0	FALSE	FALSE	FALSE	FALSE	0.771442	0	No	PPDdeepest	pocket
s__Treponema_lecithinolyticum	0	FALSE	FALSE	FALSE	FALSE	0.980871	0	No	PPDdeepest	pocket
s__Treponema_maltophilum	0	FALSE	FALSE	FALSE	FALSE	0.655332	0	No	PPDdeepest	pocket
s__Treponema_medium	0	FALSE	FALSE	FALSE	FALSE	0.667368	0	No	PPDdeepest	pocket
s__Treponema_socranskii	0	FALSE	FALSE	FALSE	FALSE	0.243262	0	No	PPDdeepest	pocket
s__Treponema_vincentii	0	FALSE	FALSE	FALSE	FALSE	0.800081	0	No	PPDdeepest	pocket
s__Fretibacterium_fastidiosum	0	FALSE	FALSE	FALSE	FALSE	1.13956	0	No	PPDdeepest	pocket
s__Actinobaculum_sp_oral_taxon_183	Inf	TRUE	TRUE	TRUE	TRUE	-1.00366	17	Yes	PPDmean	pocket
s__Actinomyces_georgiae	Inf	TRUE	TRUE	TRUE	TRUE	-0.450007	17	Yes	PPDmean	pocket
s__Actinomyces_odontolyticus	Inf	TRUE	TRUE	TRUE	TRUE	-0.419209	17	Yes	PPDmean	pocket
s__Actinomyces_sp_oral_taxon_448	Inf	TRUE	TRUE	TRUE	TRUE	-1.39082	17	Yes	PPDmean	pocket
s__Actinomyces_timonensis	Inf	TRUE	TRUE	TRUE	TRUE	0.677573	17	Yes	PPDmean	pocket
s__Corynebacterium_durum	Inf	TRUE	TRUE	TRUE	TRUE	-0.609256	17	Yes	PPDmean	pocket
s__Rothia_aeria	Inf	TRUE	TRUE	TRUE	TRUE	-0.424564	17	Yes	PPDmean	pocket
s__Rothia_mucilaginosa	Inf	TRUE	TRUE	TRUE	TRUE	0.348493	17	Yes	PPDmean	pocket
s__Scardovia_wiggsiae	Inf	TRUE	TRUE	TRUE	TRUE	0.0943111	17	Yes	PPDmean	pocket
s__Atopobium_parvulum	Inf	TRUE	TRUE	TRUE	TRUE	-0.213256	17	Yes	PPDmean	pocket
s__Atopobium_rimae	Inf	TRUE	TRUE	TRUE	TRUE	1.26493	17	Yes	PPDmean	pocket
s__Olsenella_uli	Inf	TRUE	TRUE	TRUE	TRUE	1.33028	17	Yes	PPDmean	pocket
s__Olsenella_unclassified	Inf	TRUE	TRUE	TRUE	TRUE	-0.817248	17	Yes	PPDmean	pocket
s__Slackia_unclassified	Inf	TRUE	TRUE	TRUE	TRUE	0.911225	17	Yes	PPDmean	pocket
s__Porphyromonas_catoniae	Inf	TRUE	TRUE	TRUE	TRUE	-0.418127	17	Yes	PPDmean	pocket
s__Porphyromonas_endodontalis	Inf	TRUE	TRUE	TRUE	TRUE	2.20969	17	Yes	PPDmean	pocket
s__Porphyromonas_gingivalis	Inf	TRUE	TRUE	TRUE	TRUE	0.437233	17	Yes	PPDmean	pocket
s__Porphyromonas_sp_oral_taxon_279	Inf	TRUE	TRUE	TRUE	TRUE	-0.914653	17	Yes	PPDmean	pocket
s__Tannerella_forsythia	Inf	TRUE	TRUE	TRUE	TRUE	1.4483	17	Yes	PPDmean	pocket
s__Alloprevotella_rava	Inf	TRUE	TRUE	TRUE	TRUE	0.914641	17	Yes	PPDmean	pocket
s__Alloprevotella_tannerae	Inf	TRUE	TRUE	TRUE	TRUE	1.40148	17	Yes	PPDmean	pocket
s__Candidatus_Prevotella_conceptionensis	Inf	TRUE	TRUE	TRUE	TRUE	-0.885552	17	Yes	PPDmean	pocket
s__Prevotella_buccae	Inf	TRUE	TRUE	TRUE	TRUE	0.966234	17	Yes	PPDmean	pocket
s__Prevotella_dentalis	Inf	TRUE	TRUE	TRUE	TRUE	1.42223	17	Yes	PPDmean	pocket
s__Prevotella_denticola	Inf	TRUE	TRUE	TRUE	TRUE	1.02695	17	Yes	PPDmean	pocket
s__Prevotella_intermedia	Inf	TRUE	TRUE	TRUE	TRUE	0.684115	17	Yes	PPDmean	pocket
s__Prevotella_loescheii	Inf	TRUE	TRUE	TRUE	TRUE	0.368897	17	Yes	PPDmean	pocket
s__Prevotella_maculosa	Inf	TRUE	TRUE	TRUE	TRUE	-0.168819	17	Yes	PPDmean	pocket
s__Prevotella_melaninogenica	Inf	TRUE	TRUE	TRUE	TRUE	0.719746	17	Yes	PPDmean	pocket
s__Prevotella_nigrescens	Inf	TRUE	TRUE	TRUE	TRUE	1.13103	17	Yes	PPDmean	pocket
s__Prevotella_oralis	Inf	TRUE	TRUE	TRUE	TRUE	0.92019	17	Yes	PPDmean	pocket
s__Prevotella_oulorum	Inf	TRUE	TRUE	TRUE	TRUE	-1.25492	17	Yes	PPDmean	pocket
s__Prevotella_pleuritidis	Inf	TRUE	TRUE	TRUE	TRUE	-0.288537	17	Yes	PPDmean	pocket
s__Prevotella_saccharolytica	Inf	TRUE	TRUE	TRUE	TRUE	-0.658768	17	Yes	PPDmean	pocket
s__Prevotella_salivae	Inf	TRUE	TRUE	TRUE	TRUE	0.150808	17	Yes	PPDmean	pocket
s__Prevotella_veroralis	Inf	TRUE	TRUE	TRUE	TRUE	-0.155103	17	Yes	PPDmean	pocket
s__Capnocytophaga_gingivalis	Inf	TRUE	TRUE	TRUE	TRUE	-1.15211	17	Yes	PPDmean	pocket
s__Capnocytophaga_granulosa	Inf	TRUE	TRUE	TRUE	TRUE	-0.866015	17	Yes	PPDmean	pocket
s__Capnocytophaga_ochracea	Inf	TRUE	TRUE	TRUE	TRUE	-0.20981	17	Yes	PPDmean	pocket
s__candidate_division_TM7_single_cell_isolate_TM7b	Inf	TRUE	TRUE	TRUE	TRUE	-1.54781	17	Yes	PPDmean	pocket
s__candidate_division_TM7_single_cell_isolate_TM7c	Inf	TRUE	TRUE	TRUE	TRUE	-0.742545	17	Yes	PPDmean	pocket
s__Gemella_haemolysans	Inf	TRUE	TRUE	TRUE	TRUE	-0.235469	17	Yes	PPDmean	pocket
s__Gemella_morbillorum	Inf	TRUE	TRUE	TRUE	TRUE	-0.6148	17	Yes	PPDmean	pocket
s__Gemella_unclassified	Inf	TRUE	TRUE	TRUE	TRUE	0.55774	17	Yes	PPDmean	pocket
s__Abiotrophia_defectiva	Inf	TRUE	TRUE	TRUE	TRUE	-0.336349	17	Yes	PPDmean	pocket
s__Granulicatella_adiacens	Inf	TRUE	TRUE	TRUE	TRUE	-0.994289	17	Yes	PPDmean	pocket
s__Granulicatella_unclassified	Inf	TRUE	TRUE	TRUE	TRUE	-0.194735	17	Yes	PPDmean	pocket
s__Enterococcus_casseliflavus	Inf	TRUE	TRUE	TRUE	TRUE	-0.24514	17	Yes	PPDmean	pocket
s__Streptococcus_anginosus	Inf	TRUE	TRUE	TRUE	TRUE	0.255495	17	Yes	PPDmean	pocket
s__Streptococcus_cristatus	Inf	TRUE	TRUE	TRUE	TRUE	-0.297526	17	Yes	PPDmean	pocket
s__Streptococcus_gordonii	Inf	TRUE	TRUE	TRUE	TRUE	-0.683204	17	Yes	PPDmean	pocket
s__Streptococcus_infantis	Inf	TRUE	TRUE	TRUE	TRUE	-0.41524	17	Yes	PPDmean	pocket
s__Streptococcus_intermedius	Inf	TRUE	TRUE	TRUE	TRUE	0.405978	17	Yes	PPDmean	pocket
s__Streptococcus_mitis_oralis_pneumoniae	Inf	TRUE	TRUE	TRUE	TRUE	-0.274864	17	Yes	PPDmean	pocket
s__Streptococcus_mutans	Inf	TRUE	TRUE	TRUE	TRUE	-0.112312	17	Yes	PPDmean	pocket
s__Streptococcus_oligofermentans	Inf	TRUE	TRUE	TRUE	TRUE	0.0820271	17	Yes	PPDmean	pocket
s__Streptococcus_parasanguinis	Inf	TRUE	TRUE	TRUE	TRUE	0.159069	17	Yes	PPDmean	pocket
s__Streptococcus_salivarius	Inf	TRUE	TRUE	TRUE	TRUE	0.341583	17	Yes	PPDmean	pocket
s__Streptococcus_sanguinis	Inf	TRUE	TRUE	TRUE	TRUE	-0.925485	17	Yes	PPDmean	pocket
s__Streptococcus_tigurinus	Inf	TRUE	TRUE	TRUE	TRUE	0.109311	17	Yes	PPDmean	pocket
s__Streptococcus_vestibularis	Inf	TRUE	TRUE	TRUE	TRUE	-0.170915	17	Yes	PPDmean	pocket
s__Eubacterium_infirmum	Inf	TRUE	TRUE	TRUE	TRUE	0.881697	17	Yes	PPDmean	pocket
s__Parvimonas_micra	Inf	TRUE	TRUE	TRUE	TRUE	1.36097	17	Yes	PPDmean	pocket
s__Eubacterium_saphenum	Inf	TRUE	TRUE	TRUE	TRUE	1.4536	17	Yes	PPDmean	pocket
s__Pseudoramibacter_alactolyticus	Inf	TRUE	TRUE	TRUE	TRUE	0.717216	17	Yes	PPDmean	pocket
s__Catonella_morbi	Inf	TRUE	TRUE	TRUE	TRUE	0.307331	17	Yes	PPDmean	pocket
s__Johnsonella_ignava	Inf	TRUE	TRUE	TRUE	TRUE	0.738423	17	Yes	PPDmean	pocket
s__Lachnoanaerobaculum_saburreum	Inf	TRUE	TRUE	TRUE	TRUE	-1.34104	17	Yes	PPDmean	pocket
s__Oribacterium_sp_oral_taxon_078	Inf	TRUE	TRUE	TRUE	TRUE	-0.566419	17	Yes	PPDmean	pocket
s__Stomatobaculum_longum	Inf	TRUE	TRUE	TRUE	TRUE	-0.851246	17	Yes	PPDmean	pocket
s__Filifactor_alocis	Inf	TRUE	TRUE	TRUE	TRUE	2.02992	17	Yes	PPDmean	pocket
s__Eubacterium_yurii	Inf	TRUE	TRUE	TRUE	TRUE	0.402563	17	Yes	PPDmean	pocket
s__Peptostreptococcus_stomatis	Inf	TRUE	TRUE	TRUE	TRUE	0.477204	17	Yes	PPDmean	pocket
s__Bulleidia_extructa	Inf	TRUE	TRUE	TRUE	TRUE	1.85293	17	Yes	PPDmean	pocket
s__Solobacterium_moorei	Inf	TRUE	TRUE	TRUE	TRUE	0.258414	17	Yes	PPDmean	pocket
s__Anaeroglobus_geminatus	Inf	TRUE	TRUE	TRUE	TRUE	0.0829572	17	Yes	PPDmean	pocket
s__Centipeda_periodontii	Inf	TRUE	TRUE	TRUE	TRUE	-0.14103	17	Yes	PPDmean	pocket
s__Dialister_invisus	Inf	TRUE	TRUE	TRUE	TRUE	-0.0649037	17	Yes	PPDmean	pocket
s__Megasphaera_micronuciformis	Inf	TRUE	TRUE	TRUE	TRUE	-0.0478331	17	Yes	PPDmean	pocket
s__Mitsuokella_unclassified	Inf	TRUE	TRUE	TRUE	TRUE	-0.325328	17	Yes	PPDmean	pocket
s__Selenomonas_artemidis	Inf	TRUE	TRUE	TRUE	TRUE	-0.778099	17	Yes	PPDmean	pocket
s__Selenomonas_flueggei	Inf	TRUE	TRUE	TRUE	TRUE	-0.623108	17	Yes	PPDmean	pocket
s__Selenomonas_infelix	Inf	TRUE	TRUE	TRUE	TRUE	-0.40339	17	Yes	PPDmean	pocket
s__Selenomonas_noxia	Inf	TRUE	TRUE	TRUE	TRUE	-1.38435	17	Yes	PPDmean	pocket
s__Selenomonas_sputigena	Inf	TRUE	TRUE	TRUE	TRUE	0.57848	17	Yes	PPDmean	pocket
s__Veillonella_atypica	Inf	TRUE	TRUE	TRUE	TRUE	0.00319772	17	Yes	PPDmean	pocket
s__Veillonella_dispar	Inf	TRUE	TRUE	TRUE	TRUE	0.193582	17	Yes	PPDmean	pocket
s__Veillonella_parvula	Inf	TRUE	TRUE	TRUE	TRUE	-0.737905	17	Yes	PPDmean	pocket
s__Fusobacterium_periodonticum	Inf	TRUE	TRUE	TRUE	TRUE	-0.534873	17	Yes	PPDmean	pocket
s__Leptotrichia_buccalis	Inf	TRUE	TRUE	TRUE	TRUE	-0.665405	17	Yes	PPDmean	pocket
s__Leptotrichia_hofstadii	Inf	TRUE	TRUE	TRUE	TRUE	-1.02477	17	Yes	PPDmean	pocket
s__Leptotrichia_shahii	Inf	TRUE	TRUE	TRUE	TRUE	-0.613221	17	Yes	PPDmean	pocket
s__Leptotrichia_unclassified	Inf	TRUE	TRUE	TRUE	TRUE	-0.975693	17	Yes	PPDmean	pocket
s__Leptotrichia_wadei	Inf	TRUE	TRUE	TRUE	TRUE	-1.19029	17	Yes	PPDmean	pocket
s__Lautropia_mirabilis	Inf	TRUE	TRUE	TRUE	TRUE	-1.02233	17	Yes	PPDmean	pocket
s__Eikenella_corrodens	Inf	TRUE	TRUE	TRUE	TRUE	0.091435	17	Yes	PPDmean	pocket
s__Kingella_oralis	Inf	TRUE	TRUE	TRUE	TRUE	-1.07975	17	Yes	PPDmean	pocket
s__Neisseria_bacilliformis	Inf	TRUE	TRUE	TRUE	TRUE	0.0327652	17	Yes	PPDmean	pocket
s__Neisseria_elongata	Inf	TRUE	TRUE	TRUE	TRUE	-0.995662	17	Yes	PPDmean	pocket
s__Neisseria_flavescens	Inf	TRUE	TRUE	TRUE	TRUE	-0.492144	17	Yes	PPDmean	pocket
s__Neisseria_macacae	Inf	TRUE	TRUE	TRUE	TRUE	0.177004	17	Yes	PPDmean	pocket
s__Neisseria_meningitidis	Inf	TRUE	TRUE	TRUE	TRUE	-0.124589	17	Yes	PPDmean	pocket
s__Neisseria_sicca	Inf	TRUE	TRUE	TRUE	TRUE	-0.279636	17	Yes	PPDmean	pocket
s__Neisseria_unclassified	Inf	TRUE	TRUE	TRUE	TRUE	0.263843	17	Yes	PPDmean	pocket
s__Desulfobulbus_sp_oral_taxon_041	Inf	TRUE	TRUE	TRUE	TRUE	1.64031	17	Yes	PPDmean	pocket
s__Campylobacter_concisus	Inf	TRUE	TRUE	TRUE	TRUE	-0.701655	17	Yes	PPDmean	pocket
s__Campylobacter_rectus	Inf	TRUE	TRUE	TRUE	TRUE	1.36736	17	Yes	PPDmean	pocket
s__Campylobacter_showae	Inf	TRUE	TRUE	TRUE	TRUE	-0.38313	17	Yes	PPDmean	pocket
s__Cardiobacterium_hominis	Inf	TRUE	TRUE	TRUE	TRUE	-1.38383	17	Yes	PPDmean	pocket
s__Cardiobacterium_valvarum	Inf	TRUE	TRUE	TRUE	TRUE	-0.301584	17	Yes	PPDmean	pocket
s__Aggregatibacter_aphrophilus	Inf	TRUE	TRUE	TRUE	TRUE	0.794168	17	Yes	PPDmean	pocket
s__Aggregatibacter_unclassified	Inf	TRUE	TRUE	TRUE	TRUE	-0.46216	17	Yes	PPDmean	pocket
s__Haemophilus_parainfluenzae	Inf	TRUE	TRUE	TRUE	TRUE	-0.754082	17	Yes	PPDmean	pocket
s__Treponema_denticola	Inf	TRUE	TRUE	TRUE	TRUE	0.996579	17	Yes	PPDmean	pocket
s__Treponema_lecithinolyticum	Inf	TRUE	TRUE	TRUE	TRUE	0.651727	17	Yes	PPDmean	pocket
s__Treponema_maltophilum	Inf	TRUE	TRUE	TRUE	TRUE	0.936931	17	Yes	PPDmean	pocket
s__Treponema_vincentii	Inf	TRUE	TRUE	TRUE	TRUE	0.612726	17	Yes	PPDmean	pocket
s__Fretibacterium_fastidiosum	Inf	TRUE	TRUE	TRUE	TRUE	1.26122	17	Yes	PPDmean	pocket
s__Actinomyces_johnsonii	0	FALSE	FALSE	FALSE	FALSE	-0.641765	0	No	PPDmean	pocket
s__Actinomyces_massiliensis	0	FALSE	FALSE	FALSE	FALSE	-0.366469	0	No	PPDmean	pocket
s__Actinomyces_naeslundii	0	FALSE	FALSE	FALSE	FALSE	-0.780663	0	No	PPDmean	pocket
s__Actinomyces_oris	0	FALSE	FALSE	FALSE	FALSE	0.0331674	0	No	PPDmean	pocket
s__Actinomyces_viscosus	0	FALSE	FALSE	FALSE	FALSE	0.0367294	0	No	PPDmean	pocket
s__Corynebacterium_matruchotii	0	FALSE	FALSE	FALSE	FALSE	-0.732072	0	No	PPDmean	pocket
s__Rothia_dentocariosa	0	FALSE	FALSE	FALSE	FALSE	-0.0548291	0	No	PPDmean	pocket
s__Propionibacterium_propionicum	0	FALSE	FALSE	FALSE	FALSE	-0.188938	0	No	PPDmean	pocket
s__Bacteroidetes_oral_taxon_274	0	FALSE	FALSE	FALSE	FALSE	0.332761	0	No	PPDmean	pocket
s__Prevotella_oris	0	FALSE	FALSE	FALSE	FALSE	0.181469	0	No	PPDmean	pocket
s__Capnocytophaga_unclassified	0	FALSE	FALSE	FALSE	FALSE	-0.384642	0	No	PPDmean	pocket
s__Parvimonas_unclassified	0	FALSE	FALSE	FALSE	FALSE	1.00468	0	No	PPDmean	pocket
s__Eubacterium_brachy	0	FALSE	FALSE	FALSE	FALSE	1.01594	0	No	PPDmean	pocket
s__Veillonella_unclassified	0	FALSE	FALSE	FALSE	FALSE	-0.65244	0	No	PPDmean	pocket
s__Fusobacterium_nucleatum	0	FALSE	FALSE	FALSE	FALSE	0.330983	0	No	PPDmean	pocket
s__Campylobacter_gracilis	0	FALSE	FALSE	FALSE	FALSE	-0.0681021	0	No	PPDmean	pocket
s__Treponema_medium	0	FALSE	FALSE	FALSE	FALSE	0.477559	0	No	PPDmean	pocket
s__Treponema_socranskii	0	FALSE	FALSE	FALSE	FALSE	0.293104	0	No	PPDmean	pocket
s__Actinomyces_georgiae	Inf	TRUE	TRUE	TRUE	TRUE	0.00670413	50	Yes	PPDdeepest	saliva
s__Actinomyces_johnsonii	Inf	TRUE	TRUE	TRUE	TRUE	-0.53237	50	Yes	PPDdeepest	saliva
s__Actinomyces_oris	Inf	TRUE	TRUE	TRUE	TRUE	0.326472	50	Yes	PPDdeepest	saliva
s__Actinomyces_timonensis	Inf	TRUE	TRUE	TRUE	TRUE	-0.426167	50	Yes	PPDdeepest	saliva
s__Bifidobacterium_longum	Inf	TRUE	TRUE	TRUE	TRUE	-0.837706	50	Yes	PPDdeepest	saliva
s__Scardovia_wiggsiae	Inf	TRUE	TRUE	TRUE	TRUE	0.132788	50	Yes	PPDdeepest	saliva
s__Atopobium_rimae	Inf	TRUE	TRUE	TRUE	TRUE	0.257656	50	Yes	PPDdeepest	saliva
s__Olsenella_uli	Inf	TRUE	TRUE	TRUE	TRUE	0.17295	50	Yes	PPDdeepest	saliva
s__Slackia_unclassified	Inf	TRUE	TRUE	TRUE	TRUE	-0.00423857	50	Yes	PPDdeepest	saliva
s__Bacteroidetes_oral_taxon_274	Inf	TRUE	TRUE	TRUE	TRUE	-0.0326754	50	Yes	PPDdeepest	saliva
s__Porphyromonas_catoniae	Inf	TRUE	TRUE	TRUE	TRUE	0.182716	50	Yes	PPDdeepest	saliva
s__Porphyromonas_endodontalis	Inf	TRUE	TRUE	TRUE	TRUE	1.02484	50	Yes	PPDdeepest	saliva
s__Porphyromonas_gingivalis	Inf	TRUE	TRUE	TRUE	TRUE	0.489872	50	Yes	PPDdeepest	saliva
s__Porphyromonas_sp_oral_taxon_279	Inf	TRUE	TRUE	TRUE	TRUE	-0.894535	50	Yes	PPDdeepest	saliva
s__Tannerella_forsythia	Inf	TRUE	TRUE	TRUE	TRUE	0.648281	50	Yes	PPDdeepest	saliva
s__Alloprevotella_rava	Inf	TRUE	TRUE	TRUE	TRUE	-0.695543	50	Yes	PPDdeepest	saliva
s__Alloprevotella_tannerae	Inf	TRUE	TRUE	TRUE	TRUE	0.80168	50	Yes	PPDdeepest	saliva
s__Candidatus_Prevotella_conceptionensis	Inf	TRUE	TRUE	TRUE	TRUE	0.00574384	50	Yes	PPDdeepest	saliva
s__Prevotella_buccae	Inf	TRUE	TRUE	TRUE	TRUE	-0.0508651	50	Yes	PPDdeepest	saliva
s__Prevotella_dentalis	Inf	TRUE	TRUE	TRUE	TRUE	0.268188	50	Yes	PPDdeepest	saliva
s__Prevotella_denticola	Inf	TRUE	TRUE	TRUE	TRUE	-0.108135	50	Yes	PPDdeepest	saliva
s__Prevotella_intermedia	Inf	TRUE	TRUE	TRUE	TRUE	0.681843	50	Yes	PPDdeepest	saliva
s__Prevotella_loescheii	Inf	TRUE	TRUE	TRUE	TRUE	-0.446221	50	Yes	PPDdeepest	saliva
s__Prevotella_maculosa	Inf	TRUE	TRUE	TRUE	TRUE	0.161579	50	Yes	PPDdeepest	saliva
s__Prevotella_nanceiensis	Inf	TRUE	TRUE	TRUE	TRUE	-0.638602	50	Yes	PPDdeepest	saliva
s__Prevotella_nigrescens	Inf	TRUE	TRUE	TRUE	TRUE	0.30815	50	Yes	PPDdeepest	saliva
s__Prevotella_oris	Inf	TRUE	TRUE	TRUE	TRUE	0.181444	50	Yes	PPDdeepest	saliva
s__Prevotella_oulorum	Inf	TRUE	TRUE	TRUE	TRUE	-0.177264	50	Yes	PPDdeepest	saliva
s__Prevotella_pleuritidis	Inf	TRUE	TRUE	TRUE	TRUE	0.0126661	50	Yes	PPDdeepest	saliva
s__Prevotella_veroralis	Inf	TRUE	TRUE	TRUE	TRUE	-0.679664	50	Yes	PPDdeepest	saliva
s__Capnocytophaga_gingivalis	Inf	TRUE	TRUE	TRUE	TRUE	-0.170575	50	Yes	PPDdeepest	saliva
s__Capnocytophaga_granulosa	Inf	TRUE	TRUE	TRUE	TRUE	-0.350657	50	Yes	PPDdeepest	saliva
s__Capnocytophaga_ochracea	Inf	TRUE	TRUE	TRUE	TRUE	0.311148	50	Yes	PPDdeepest	saliva
s__candidate_division_TM7_single_cell_isolate_TM7b	Inf	TRUE	TRUE	TRUE	TRUE	-0.0385895	50	Yes	PPDdeepest	saliva
s__candidate_division_TM7_single_cell_isolate_TM7c	Inf	TRUE	TRUE	TRUE	TRUE	-0.168608	50	Yes	PPDdeepest	saliva
s__Gemella_unclassified	Inf	TRUE	TRUE	TRUE	TRUE	-0.0132404	50	Yes	PPDdeepest	saliva
s__Abiotrophia_defectiva	Inf	TRUE	TRUE	TRUE	TRUE	-0.184664	50	Yes	PPDdeepest	saliva
s__Streptococcus_anginosus	Inf	TRUE	TRUE	TRUE	TRUE	0.340935	50	Yes	PPDdeepest	saliva
s__Streptococcus_cristatus	Inf	TRUE	TRUE	TRUE	TRUE	0.253034	50	Yes	PPDdeepest	saliva
s__Streptococcus_gordonii	Inf	TRUE	TRUE	TRUE	TRUE	0.494478	50	Yes	PPDdeepest	saliva
s__Streptococcus_mutans	Inf	TRUE	TRUE	TRUE	TRUE	0.272015	50	Yes	PPDdeepest	saliva
s__Streptococcus_oligofermentans	Inf	TRUE	TRUE	TRUE	TRUE	-0.0373014	50	Yes	PPDdeepest	saliva
s__Streptococcus_tigurinus	Inf	TRUE	TRUE	TRUE	TRUE	0.072127	50	Yes	PPDdeepest	saliva
s__Streptococcus_vestibularis	Inf	TRUE	TRUE	TRUE	TRUE	0.301212	50	Yes	PPDdeepest	saliva
s__Eubacterium_infirmum	Inf	TRUE	TRUE	TRUE	TRUE	0.336766	50	Yes	PPDdeepest	saliva
s__Parvimonas_micra	Inf	TRUE	TRUE	TRUE	TRUE	0.626957	50	Yes	PPDdeepest	saliva
s__Eubacterium_brachy	Inf	TRUE	TRUE	TRUE	TRUE	1.03476	50	Yes	PPDdeepest	saliva
s__Eubacterium_saphenum	Inf	TRUE	TRUE	TRUE	TRUE	0.604539	50	Yes	PPDdeepest	saliva
s__Lachnoanaerobaculum_saburreum	Inf	TRUE	TRUE	TRUE	TRUE	0.21376	50	Yes	PPDdeepest	saliva
s__Lachnospiraceae_bacterium_oral_taxon_082	Inf	TRUE	TRUE	TRUE	TRUE	-0.0852696	50	Yes	PPDdeepest	saliva
s__Oribacterium_sp_oral_taxon_078	Inf	TRUE	TRUE	TRUE	TRUE	0.0993775	50	Yes	PPDdeepest	saliva
s__Filifactor_alocis	Inf	TRUE	TRUE	TRUE	TRUE	0.732406	50	Yes	PPDdeepest	saliva
s__Peptostreptococcus_stomatis	Inf	TRUE	TRUE	TRUE	TRUE	-0.42898	50	Yes	PPDdeepest	saliva
s__Bulleidia_extructa	Inf	TRUE	TRUE	TRUE	TRUE	0.421613	50	Yes	PPDdeepest	saliva
s__Anaeroglobus_geminatus	Inf	TRUE	TRUE	TRUE	TRUE	0.446116	50	Yes	PPDdeepest	saliva
s__Dialister_invisus	Inf	TRUE	TRUE	TRUE	TRUE	0.399661	50	Yes	PPDdeepest	saliva
s__Mitsuokella_unclassified	Inf	TRUE	TRUE	TRUE	TRUE	-0.853397	50	Yes	PPDdeepest	saliva
s__Selenomonas_flueggei	Inf	TRUE	TRUE	TRUE	TRUE	-0.0161063	50	Yes	PPDdeepest	saliva
s__Selenomonas_noxia	Inf	TRUE	TRUE	TRUE	TRUE	-0.196518	50	Yes	PPDdeepest	saliva
s__Selenomonas_sputigena	Inf	TRUE	TRUE	TRUE	TRUE	-0.149558	50	Yes	PPDdeepest	saliva
s__Leptotrichia_buccalis	Inf	TRUE	TRUE	TRUE	TRUE	-0.356739	50	Yes	PPDdeepest	saliva
s__Leptotrichia_hofstadii	Inf	TRUE	TRUE	TRUE	TRUE	-0.141224	50	Yes	PPDdeepest	saliva
s__Leptotrichia_shahii	Inf	TRUE	TRUE	TRUE	TRUE	-0.342133	50	Yes	PPDdeepest	saliva
s__Leptotrichia_unclassified	Inf	TRUE	TRUE	TRUE	TRUE	-0.39434	50	Yes	PPDdeepest	saliva
s__Lautropia_mirabilis	Inf	TRUE	TRUE	TRUE	TRUE	-0.816762	50	Yes	PPDdeepest	saliva
s__Neisseria_bacilliformis	Inf	TRUE	TRUE	TRUE	TRUE	-0.403172	50	Yes	PPDdeepest	saliva
s__Neisseria_flavescens	Inf	TRUE	TRUE	TRUE	TRUE	-1.14814	50	Yes	PPDdeepest	saliva
s__Neisseria_macacae	Inf	TRUE	TRUE	TRUE	TRUE	-0.476967	50	Yes	PPDdeepest	saliva
s__Neisseria_meningitidis	Inf	TRUE	TRUE	TRUE	TRUE	-0.821887	50	Yes	PPDdeepest	saliva
s__Neisseria_sicca	Inf	TRUE	TRUE	TRUE	TRUE	-0.583189	50	Yes	PPDdeepest	saliva
s__Desulfobulbus_sp_oral_taxon_041	Inf	TRUE	TRUE	TRUE	TRUE	0.343663	50	Yes	PPDdeepest	saliva
s__Campylobacter_gracilis	Inf	TRUE	TRUE	TRUE	TRUE	0.116432	50	Yes	PPDdeepest	saliva
s__Cardiobacterium_valvarum	Inf	TRUE	TRUE	TRUE	TRUE	0.188729	50	Yes	PPDdeepest	saliva
s__Aggregatibacter_aphrophilus	Inf	TRUE	TRUE	TRUE	TRUE	-0.782979	50	Yes	PPDdeepest	saliva
s__Treponema_denticola	Inf	TRUE	TRUE	TRUE	TRUE	0.984061	50	Yes	PPDdeepest	saliva
s__Treponema_lecithinolyticum	Inf	TRUE	TRUE	TRUE	TRUE	0.968136	50	Yes	PPDdeepest	saliva
s__Treponema_maltophilum	Inf	TRUE	TRUE	TRUE	TRUE	0.0413717	50	Yes	PPDdeepest	saliva
s__Treponema_medium	Inf	TRUE	TRUE	TRUE	TRUE	0.16828	50	Yes	PPDdeepest	saliva
s__Treponema_socranskii	Inf	TRUE	TRUE	TRUE	TRUE	0.663952	50	Yes	PPDdeepest	saliva
s__Fretibacterium_fastidiosum	Inf	TRUE	TRUE	TRUE	TRUE	0.601949	50	Yes	PPDdeepest	saliva
s__Actinomyces_graevenitzii	0	FALSE	FALSE	FALSE	FALSE	-0.400194	0	No	PPDdeepest	saliva
s__Actinomyces_massiliensis	0	FALSE	FALSE	FALSE	FALSE	-0.216736	0	No	PPDdeepest	saliva
s__Actinomyces_naeslundii	0	FALSE	FALSE	FALSE	FALSE	-0.501038	0	No	PPDdeepest	saliva
s__Actinomyces_odontolyticus	0	FALSE	FALSE	FALSE	FALSE	-0.559167	0	No	PPDdeepest	saliva
s__Actinomyces_sp_ICM47	0	FALSE	FALSE	FALSE	FALSE	0.108413	0	No	PPDdeepest	saliva
s__Actinomyces_viscosus	0	FALSE	FALSE	FALSE	FALSE	0.0153684	0	No	PPDdeepest	saliva
s__Corynebacterium_durum	0	FALSE	FALSE	FALSE	FALSE	-0.226423	0	No	PPDdeepest	saliva
s__Corynebacterium_matruchotii	0	FALSE	FALSE	FALSE	FALSE	0.0824686	0	No	PPDdeepest	saliva
s__Rothia_aeria	0	FALSE	FALSE	FALSE	FALSE	-0.137597	0	No	PPDdeepest	saliva
s__Rothia_dentocariosa	0	FALSE	FALSE	FALSE	FALSE	-0.405775	0	No	PPDdeepest	saliva
s__Rothia_mucilaginosa	0	FALSE	FALSE	FALSE	FALSE	-0.43311	0	No	PPDdeepest	saliva
s__Propionibacterium_propionicum	0	FALSE	FALSE	FALSE	FALSE	0.142386	0	No	PPDdeepest	saliva
s__Atopobium_parvulum	0	FALSE	FALSE	FALSE	FALSE	-0.420244	0	No	PPDdeepest	saliva
s__Prevotella_histicola	0	FALSE	FALSE	FALSE	FALSE	0.191289	0	No	PPDdeepest	saliva
s__Prevotella_melaninogenica	0	FALSE	FALSE	FALSE	FALSE	-0.010714	0	No	PPDdeepest	saliva
s__Prevotella_pallens	0	FALSE	FALSE	FALSE	FALSE	-0.173184	0	No	PPDdeepest	saliva
s__Prevotella_salivae	0	FALSE	FALSE	FALSE	FALSE	-0.0152935	0	No	PPDdeepest	saliva
s__Capnocytophaga_unclassified	0	FALSE	FALSE	FALSE	FALSE	0.0832874	0	No	PPDdeepest	saliva
s__Gemella_haemolysans	0	FALSE	FALSE	FALSE	FALSE	-0.201262	0	No	PPDdeepest	saliva
s__Gemella_morbillorum	0	FALSE	FALSE	FALSE	FALSE	-0.399217	0	No	PPDdeepest	saliva
s__Gemella_sanguinis	0	FALSE	FALSE	FALSE	FALSE	0.706493	0	No	PPDdeepest	saliva
s__Granulicatella_adiacens	0	FALSE	FALSE	FALSE	FALSE	0.231474	0	No	PPDdeepest	saliva
s__Granulicatella_unclassified	0	FALSE	FALSE	FALSE	FALSE	0.22685	0	No	PPDdeepest	saliva
s__Streptococcus_australis	0	FALSE	FALSE	FALSE	FALSE	0.14289	0	No	PPDdeepest	saliva
s__Streptococcus_infantis	0	FALSE	FALSE	FALSE	FALSE	0.21653	0	No	PPDdeepest	saliva
s__Streptococcus_intermedius	0	FALSE	FALSE	FALSE	FALSE	-0.37509	0	No	PPDdeepest	saliva
s__Streptococcus_mitis_oralis_pneumoniae	0	FALSE	FALSE	FALSE	FALSE	0.0360762	0	No	PPDdeepest	saliva
s__Streptococcus_parasanguinis	0	FALSE	FALSE	FALSE	FALSE	0.0185387	0	No	PPDdeepest	saliva
s__Streptococcus_salivarius	0	FALSE	FALSE	FALSE	FALSE	0.412875	0	No	PPDdeepest	saliva
s__Streptococcus_sanguinis	0	FALSE	FALSE	FALSE	FALSE	-0.0871994	0	No	PPDdeepest	saliva
s__Parvimonas_unclassified	0	FALSE	FALSE	FALSE	FALSE	0.343095	0	No	PPDdeepest	saliva
s__Oribacterium_sinus	0	FALSE	FALSE	FALSE	FALSE	0.105954	0	No	PPDdeepest	saliva
s__Stomatobaculum_longum	0	FALSE	FALSE	FALSE	FALSE	-0.167735	0	No	PPDdeepest	saliva
s__Solobacterium_moorei	0	FALSE	FALSE	FALSE	FALSE	-0.0397614	0	No	PPDdeepest	saliva
s__Megasphaera_micronuciformis	0	FALSE	FALSE	FALSE	FALSE	-0.324537	0	No	PPDdeepest	saliva
s__Veillonella_atypica	0	FALSE	FALSE	FALSE	FALSE	0.161055	0	No	PPDdeepest	saliva
s__Veillonella_dispar	0	FALSE	FALSE	FALSE	FALSE	0.32411	0	No	PPDdeepest	saliva
s__Veillonella_parvula	0	FALSE	FALSE	FALSE	FALSE	0.097627	0	No	PPDdeepest	saliva
s__Veillonella_unclassified	0	FALSE	FALSE	FALSE	FALSE	0.0322897	0	No	PPDdeepest	saliva
s__Fusobacterium_nucleatum	0	FALSE	FALSE	FALSE	FALSE	0.629741	0	No	PPDdeepest	saliva
s__Fusobacterium_periodonticum	0	FALSE	FALSE	FALSE	FALSE	0.212836	0	No	PPDdeepest	saliva
s__Leptotrichia_wadei	0	FALSE	FALSE	FALSE	FALSE	0.140275	0	No	PPDdeepest	saliva
s__Eikenella_corrodens	0	FALSE	FALSE	FALSE	FALSE	0.0595997	0	No	PPDdeepest	saliva
s__Kingella_oralis	0	FALSE	FALSE	FALSE	FALSE	-1.01188	0	No	PPDdeepest	saliva
s__Neisseria_elongata	0	FALSE	FALSE	FALSE	FALSE	-0.110873	0	No	PPDdeepest	saliva
s__Neisseria_unclassified	0	FALSE	FALSE	FALSE	FALSE	-0.234068	0	No	PPDdeepest	saliva
s__Campylobacter_concisus	0	FALSE	FALSE	FALSE	FALSE	0.0500249	0	No	PPDdeepest	saliva
s__Campylobacter_showae	0	FALSE	FALSE	FALSE	FALSE	-0.040731	0	No	PPDdeepest	saliva
s__Cardiobacterium_hominis	0	FALSE	FALSE	FALSE	FALSE	-0.190587	0	No	PPDdeepest	saliva
s__Aggregatibacter_unclassified	0	FALSE	FALSE	FALSE	FALSE	-0.395395	0	No	PPDdeepest	saliva
s__Haemophilus_parainfluenzae	0	FALSE	FALSE	FALSE	FALSE	0.0902035	0	No	PPDdeepest	saliva
s__Actinomyces_georgiae	Inf	TRUE	TRUE	TRUE	TRUE	0.126202	14	Yes	PPDmean	saliva
s__Actinomyces_johnsonii	Inf	TRUE	TRUE	TRUE	TRUE	-0.0782096	14	Yes	PPDmean	saliva
s__Actinomyces_oris	Inf	TRUE	TRUE	TRUE	TRUE	0.707704	14	Yes	PPDmean	saliva
s__Actinomyces_sp_ICM47	Inf	TRUE	TRUE	TRUE	TRUE	0.271449	14	Yes	PPDmean	saliva
s__Actinomyces_timonensis	Inf	TRUE	TRUE	TRUE	TRUE	-0.361813	14	Yes	PPDmean	saliva
s__Corynebacterium_durum	Inf	TRUE	TRUE	TRUE	TRUE	-0.124687	14	Yes	PPDmean	saliva
s__Corynebacterium_matruchotii	Inf	TRUE	TRUE	TRUE	TRUE	0.00773329	14	Yes	PPDmean	saliva
s__Rothia_aeria	Inf	TRUE	TRUE	TRUE	TRUE	0.320096	14	Yes	PPDmean	saliva
s__Propionibacterium_propionicum	Inf	TRUE	TRUE	TRUE	TRUE	0.720234	14	Yes	PPDmean	saliva
s__Bifidobacterium_longum	Inf	TRUE	TRUE	TRUE	TRUE	-1.26007	14	Yes	PPDmean	saliva
s__Scardovia_wiggsiae	Inf	TRUE	TRUE	TRUE	TRUE	0.285101	14	Yes	PPDmean	saliva
s__Atopobium_rimae	Inf	TRUE	TRUE	TRUE	TRUE	0.271884	14	Yes	PPDmean	saliva
s__Olsenella_uli	Inf	TRUE	TRUE	TRUE	TRUE	0.24136	14	Yes	PPDmean	saliva
s__Slackia_unclassified	Inf	TRUE	TRUE	TRUE	TRUE	-0.115334	14	Yes	PPDmean	saliva
s__Bacteroidetes_oral_taxon_274	Inf	TRUE	TRUE	TRUE	TRUE	-0.100425	14	Yes	PPDmean	saliva
s__Porphyromonas_catoniae	Inf	TRUE	TRUE	TRUE	TRUE	0.341928	14	Yes	PPDmean	saliva
s__Porphyromonas_endodontalis	Inf	TRUE	TRUE	TRUE	TRUE	1.15463	14	Yes	PPDmean	saliva
s__Porphyromonas_gingivalis	Inf	TRUE	TRUE	TRUE	TRUE	0.48894	14	Yes	PPDmean	saliva
s__Porphyromonas_sp_oral_taxon_279	Inf	TRUE	TRUE	TRUE	TRUE	-1.17587	14	Yes	PPDmean	saliva
s__Tannerella_forsythia	Inf	TRUE	TRUE	TRUE	TRUE	0.723721	14	Yes	PPDmean	saliva
s__Alloprevotella_rava	Inf	TRUE	TRUE	TRUE	TRUE	-1.21144	14	Yes	PPDmean	saliva
s__Alloprevotella_tannerae	Inf	TRUE	TRUE	TRUE	TRUE	1.04243	14	Yes	PPDmean	saliva
s__Candidatus_Prevotella_conceptionensis	Inf	TRUE	TRUE	TRUE	TRUE	-0.329274	14	Yes	PPDmean	saliva
s__Prevotella_buccae	Inf	TRUE	TRUE	TRUE	TRUE	0.0522797	14	Yes	PPDmean	saliva
s__Prevotella_dentalis	Inf	TRUE	TRUE	TRUE	TRUE	0.208695	14	Yes	PPDmean	saliva
s__Prevotella_denticola	Inf	TRUE	TRUE	TRUE	TRUE	-0.48294	14	Yes	PPDmean	saliva
s__Prevotella_histicola	Inf	TRUE	TRUE	TRUE	TRUE	0.414739	14	Yes	PPDmean	saliva
s__Prevotella_intermedia	Inf	TRUE	TRUE	TRUE	TRUE	0.569874	14	Yes	PPDmean	saliva
s__Prevotella_loescheii	Inf	TRUE	TRUE	TRUE	TRUE	-0.491742	14	Yes	PPDmean	saliva
s__Prevotella_maculosa	Inf	TRUE	TRUE	TRUE	TRUE	-0.124382	14	Yes	PPDmean	saliva
s__Prevotella_melaninogenica	Inf	TRUE	TRUE	TRUE	TRUE	0.134664	14	Yes	PPDmean	saliva
s__Prevotella_nanceiensis	Inf	TRUE	TRUE	TRUE	TRUE	-0.596036	14	Yes	PPDmean	saliva
s__Prevotella_nigrescens	Inf	TRUE	TRUE	TRUE	TRUE	0.351064	14	Yes	PPDmean	saliva
s__Prevotella_oris	Inf	TRUE	TRUE	TRUE	TRUE	0.152682	14	Yes	PPDmean	saliva
s__Prevotella_oulorum	Inf	TRUE	TRUE	TRUE	TRUE	-0.166987	14	Yes	PPDmean	saliva
s__Prevotella_pallens	Inf	TRUE	TRUE	TRUE	TRUE	-0.33588	14	Yes	PPDmean	saliva
s__Prevotella_pleuritidis	Inf	TRUE	TRUE	TRUE	TRUE	0.0399025	14	Yes	PPDmean	saliva
s__Prevotella_salivae	Inf	TRUE	TRUE	TRUE	TRUE	0.0451258	14	Yes	PPDmean	saliva
s__Prevotella_veroralis	Inf	TRUE	TRUE	TRUE	TRUE	-0.793433	14	Yes	PPDmean	saliva
s__Capnocytophaga_gingivalis	Inf	TRUE	TRUE	TRUE	TRUE	-0.430677	14	Yes	PPDmean	saliva
s__Capnocytophaga_granulosa	Inf	TRUE	TRUE	TRUE	TRUE	-0.768356	14	Yes	PPDmean	saliva
s__Capnocytophaga_ochracea	Inf	TRUE	TRUE	TRUE	TRUE	0.14677	14	Yes	PPDmean	saliva
s__Capnocytophaga_unclassified	Inf	TRUE	TRUE	TRUE	TRUE	0.172062	14	Yes	PPDmean	saliva
s__candidate_division_TM7_single_cell_isolate_TM7b	Inf	TRUE	TRUE	TRUE	TRUE	-0.415383	14	Yes	PPDmean	saliva
s__candidate_division_TM7_single_cell_isolate_TM7c	Inf	TRUE	TRUE	TRUE	TRUE	-0.676653	14	Yes	PPDmean	saliva
s__Gemella_haemolysans	Inf	TRUE	TRUE	TRUE	TRUE	0.123787	14	Yes	PPDmean	saliva
s__Gemella_morbillorum	Inf	TRUE	TRUE	TRUE	TRUE	-0.664505	14	Yes	PPDmean	saliva
s__Gemella_sanguinis	Inf	TRUE	TRUE	TRUE	TRUE	1.01836	14	Yes	PPDmean	saliva
s__Gemella_unclassified	Inf	TRUE	TRUE	TRUE	TRUE	-0.133175	14	Yes	PPDmean	saliva
s__Abiotrophia_defectiva	Inf	TRUE	TRUE	TRUE	TRUE	0.440393	14	Yes	PPDmean	saliva
s__Granulicatella_adiacens	Inf	TRUE	TRUE	TRUE	TRUE	0.409949	14	Yes	PPDmean	saliva
s__Granulicatella_unclassified	Inf	TRUE	TRUE	TRUE	TRUE	0.242526	14	Yes	PPDmean	saliva
s__Streptococcus_anginosus	Inf	TRUE	TRUE	TRUE	TRUE	0.307374	14	Yes	PPDmean	saliva
s__Streptococcus_australis	Inf	TRUE	TRUE	TRUE	TRUE	0.27655	14	Yes	PPDmean	saliva
s__Streptococcus_cristatus	Inf	TRUE	TRUE	TRUE	TRUE	0.0651847	14	Yes	PPDmean	saliva
s__Streptococcus_gordonii	Inf	TRUE	TRUE	TRUE	TRUE	0.942787	14	Yes	PPDmean	saliva
s__Streptococcus_infantis	Inf	TRUE	TRUE	TRUE	TRUE	0.113667	14	Yes	PPDmean	saliva
s__Streptococcus_intermedius	Inf	TRUE	TRUE	TRUE	TRUE	-0.681546	14	Yes	PPDmean	saliva
s__Streptococcus_mitis_oralis_pneumoniae	Inf	TRUE	TRUE	TRUE	TRUE	0.357945	14	Yes	PPDmean	saliva
s__Streptococcus_mutans	Inf	TRUE	TRUE	TRUE	TRUE	-0.0418775	14	Yes	PPDmean	saliva
s__Streptococcus_oligofermentans	Inf	TRUE	TRUE	TRUE	TRUE	-0.0401346	14	Yes	PPDmean	saliva
s__Streptococcus_tigurinus	Inf	TRUE	TRUE	TRUE	TRUE	-0.368344	14	Yes	PPDmean	saliva
s__Streptococcus_vestibularis	Inf	TRUE	TRUE	TRUE	TRUE	0.522554	14	Yes	PPDmean	saliva
s__Eubacterium_infirmum	Inf	TRUE	TRUE	TRUE	TRUE	0.174158	14	Yes	PPDmean	saliva
s__Parvimonas_micra	Inf	TRUE	TRUE	TRUE	TRUE	0.806877	14	Yes	PPDmean	saliva
s__Parvimonas_unclassified	Inf	TRUE	TRUE	TRUE	TRUE	0.552644	14	Yes	PPDmean	saliva
s__Eubacterium_brachy	Inf	TRUE	TRUE	TRUE	TRUE	1.13948	14	Yes	PPDmean	saliva
s__Eubacterium_saphenum	Inf	TRUE	TRUE	TRUE	TRUE	0.907084	14	Yes	PPDmean	saliva
s__Lachnoanaerobaculum_saburreum	Inf	TRUE	TRUE	TRUE	TRUE	-0.295831	14	Yes	PPDmean	saliva
s__Lachnospiraceae_bacterium_oral_taxon_082	Inf	TRUE	TRUE	TRUE	TRUE	-0.229509	14	Yes	PPDmean	saliva
s__Oribacterium_sinus	Inf	TRUE	TRUE	TRUE	TRUE	0.164818	14	Yes	PPDmean	saliva
s__Oribacterium_sp_oral_taxon_078	Inf	TRUE	TRUE	TRUE	TRUE	0.105612	14	Yes	PPDmean	saliva
s__Filifactor_alocis	Inf	TRUE	TRUE	TRUE	TRUE	0.924492	14	Yes	PPDmean	saliva
s__Peptostreptococcus_stomatis	Inf	TRUE	TRUE	TRUE	TRUE	-0.575349	14	Yes	PPDmean	saliva
s__Bulleidia_extructa	Inf	TRUE	TRUE	TRUE	TRUE	0.600283	14	Yes	PPDmean	saliva
s__Solobacterium_moorei	Inf	TRUE	TRUE	TRUE	TRUE	-0.164502	14	Yes	PPDmean	saliva
s__Anaeroglobus_geminatus	Inf	TRUE	TRUE	TRUE	TRUE	0.257146	14	Yes	PPDmean	saliva
s__Dialister_invisus	Inf	TRUE	TRUE	TRUE	TRUE	0.186872	14	Yes	PPDmean	saliva
s__Mitsuokella_unclassified	Inf	TRUE	TRUE	TRUE	TRUE	-1.0494	14	Yes	PPDmean	saliva
s__Selenomonas_flueggei	Inf	TRUE	TRUE	TRUE	TRUE	0.11789	14	Yes	PPDmean	saliva
s__Selenomonas_noxia	Inf	TRUE	TRUE	TRUE	TRUE	-0.592145	14	Yes	PPDmean	saliva
s__Selenomonas_sputigena	Inf	TRUE	TRUE	TRUE	TRUE	-0.30149	14	Yes	PPDmean	saliva
s__Veillonella_dispar	Inf	TRUE	TRUE	TRUE	TRUE	0.379192	14	Yes	PPDmean	saliva
s__Veillonella_parvula	Inf	TRUE	TRUE	TRUE	TRUE	0.19125	14	Yes	PPDmean	saliva
s__Fusobacterium_nucleatum	Inf	TRUE	TRUE	TRUE	TRUE	0.842926	14	Yes	PPDmean	saliva
s__Fusobacterium_periodonticum	Inf	TRUE	TRUE	TRUE	TRUE	0.123564	14	Yes	PPDmean	saliva
s__Leptotrichia_buccalis	Inf	TRUE	TRUE	TRUE	TRUE	-0.396547	14	Yes	PPDmean	saliva
s__Leptotrichia_hofstadii	Inf	TRUE	TRUE	TRUE	TRUE	-0.228228	14	Yes	PPDmean	saliva
s__Leptotrichia_shahii	Inf	TRUE	TRUE	TRUE	TRUE	-0.312591	14	Yes	PPDmean	saliva
s__Leptotrichia_unclassified	Inf	TRUE	TRUE	TRUE	TRUE	-0.112383	14	Yes	PPDmean	saliva
s__Leptotrichia_wadei	Inf	TRUE	TRUE	TRUE	TRUE	0.225425	14	Yes	PPDmean	saliva
s__Lautropia_mirabilis	Inf	TRUE	TRUE	TRUE	TRUE	-0.429511	14	Yes	PPDmean	saliva
s__Eikenella_corrodens	Inf	TRUE	TRUE	TRUE	TRUE	-0.099126	14	Yes	PPDmean	saliva
s__Kingella_oralis	Inf	TRUE	TRUE	TRUE	TRUE	-1.4755	14	Yes	PPDmean	saliva
s__Neisseria_bacilliformis	Inf	TRUE	TRUE	TRUE	TRUE	-0.443471	14	Yes	PPDmean	saliva
s__Neisseria_elongata	Inf	TRUE	TRUE	TRUE	TRUE	-0.330519	14	Yes	PPDmean	saliva
s__Neisseria_flavescens	Inf	TRUE	TRUE	TRUE	TRUE	-0.971134	14	Yes	PPDmean	saliva
s__Neisseria_macacae	Inf	TRUE	TRUE	TRUE	TRUE	-0.382991	14	Yes	PPDmean	saliva
s__Neisseria_meningitidis	Inf	TRUE	TRUE	TRUE	TRUE	-0.483713	14	Yes	PPDmean	saliva
s__Neisseria_sicca	Inf	TRUE	TRUE	TRUE	TRUE	-0.190908	14	Yes	PPDmean	saliva
s__Neisseria_unclassified	Inf	TRUE	TRUE	TRUE	TRUE	0.214703	14	Yes	PPDmean	saliva
s__Desulfobulbus_sp_oral_taxon_041	Inf	TRUE	TRUE	TRUE	TRUE	0.223714	14	Yes	PPDmean	saliva
s__Campylobacter_concisus	Inf	TRUE	TRUE	TRUE	TRUE	-0.072528	14	Yes	PPDmean	saliva
s__Campylobacter_gracilis	Inf	TRUE	TRUE	TRUE	TRUE	-0.258743	14	Yes	PPDmean	saliva
s__Campylobacter_showae	Inf	TRUE	TRUE	TRUE	TRUE	-0.25662	14	Yes	PPDmean	saliva
s__Cardiobacterium_hominis	Inf	TRUE	TRUE	TRUE	TRUE	-0.134474	14	Yes	PPDmean	saliva
s__Cardiobacterium_valvarum	Inf	TRUE	TRUE	TRUE	TRUE	0.257287	14	Yes	PPDmean	saliva
s__Aggregatibacter_aphrophilus	Inf	TRUE	TRUE	TRUE	TRUE	-0.377935	14	Yes	PPDmean	saliva
s__Aggregatibacter_unclassified	Inf	TRUE	TRUE	TRUE	TRUE	-0.907514	14	Yes	PPDmean	saliva
s__Haemophilus_parainfluenzae	Inf	TRUE	TRUE	TRUE	TRUE	0.119144	14	Yes	PPDmean	saliva
s__Treponema_denticola	Inf	TRUE	TRUE	TRUE	TRUE	0.916222	14	Yes	PPDmean	saliva
s__Treponema_lecithinolyticum	Inf	TRUE	TRUE	TRUE	TRUE	1.12222	14	Yes	PPDmean	saliva
s__Treponema_maltophilum	Inf	TRUE	TRUE	TRUE	TRUE	-0.155289	14	Yes	PPDmean	saliva
s__Treponema_medium	Inf	TRUE	TRUE	TRUE	TRUE	-0.0153673	14	Yes	PPDmean	saliva
s__Treponema_socranskii	Inf	TRUE	TRUE	TRUE	TRUE	0.557984	14	Yes	PPDmean	saliva
s__Fretibacterium_fastidiosum	Inf	TRUE	TRUE	TRUE	TRUE	0.861276	14	Yes	PPDmean	saliva
s__Actinomyces_graevenitzii	0	FALSE	FALSE	FALSE	FALSE	-0.483725	0	No	PPDmean	saliva
s__Actinomyces_massiliensis	0	FALSE	FALSE	FALSE	FALSE	-0.0382558	0	No	PPDmean	saliva
s__Actinomyces_naeslundii	0	FALSE	FALSE	FALSE	FALSE	-0.45642	0	No	PPDmean	saliva
s__Actinomyces_odontolyticus	0	FALSE	FALSE	FALSE	FALSE	-0.761952	0	No	PPDmean	saliva
s__Actinomyces_viscosus	0	FALSE	FALSE	FALSE	FALSE	0.0791769	0	No	PPDmean	saliva
s__Rothia_dentocariosa	0	FALSE	FALSE	FALSE	FALSE	-0.314887	0	No	PPDmean	saliva
s__Rothia_mucilaginosa	0	FALSE	FALSE	FALSE	FALSE	-0.482819	0	No	PPDmean	saliva
s__Atopobium_parvulum	0	FALSE	FALSE	FALSE	FALSE	-0.537773	0	No	PPDmean	saliva
s__Streptococcus_parasanguinis	0	FALSE	FALSE	FALSE	FALSE	0.0273134	0	No	PPDmean	saliva
s__Streptococcus_salivarius	0	FALSE	FALSE	FALSE	FALSE	0.509235	0	No	PPDmean	saliva
s__Streptococcus_sanguinis	0	FALSE	FALSE	FALSE	FALSE	0.181077	0	No	PPDmean	saliva
s__Stomatobaculum_longum	0	FALSE	FALSE	FALSE	FALSE	-0.156161	0	No	PPDmean	saliva
s__Megasphaera_micronuciformis	0	FALSE	FALSE	FALSE	FALSE	-0.441492	0	No	PPDmean	saliva
s__Veillonella_atypica	0	FALSE	FALSE	FALSE	FALSE	0.274818	0	No	PPDmean	saliva
s__Veillonella_unclassified	0	FALSE	FALSE	FALSE	FALSE	0.0297633	0	No	PPDmean	saliva

## Sheet: Table S8
taxa_id	W.x	detected_0.9	detected_0.8	detected_0.7	detected_0.6	CLR_mean_diff	W.y	Structural_0	Pheno	Tissue
P441-PWY: superpathway of N-acetylneuraminate degradation	Inf	TRUE	TRUE	TRUE	TRUE	-0.513633	174	Yes	PPDdeepest	pocket
PWY-5971: palmitate biosynthesis II (bacteria and plants)	Inf	TRUE	TRUE	TRUE	TRUE	-0.347722	174	Yes	PPDdeepest	pocket
PWY-6471: peptidoglycan biosynthesis IV (Enterococcus faecium)	Inf	TRUE	TRUE	TRUE	TRUE	-0.425421	174	Yes	PPDdeepest	pocket
PWY0-1061: superpathway of L-alanine biosynthesis	144	FALSE	TRUE	TRUE	TRUE	-0.35224	144	No	PPDdeepest	pocket
PWY-5188: tetrapyrrole biosynthesis I (from glutamate)	122	FALSE	FALSE	TRUE	TRUE	-0.0659084	122	No	PPDdeepest	pocket
PWY-5918: superpathay of heme biosynthesis from glutamate	119	FALSE	FALSE	FALSE	TRUE	-0.190564	119	No	PPDdeepest	pocket
PWY-5667: CDP-diacylglycerol biosynthesis I	106	FALSE	FALSE	FALSE	TRUE	0.188305	106	No	PPDdeepest	pocket
PWY0-1319: CDP-diacylglycerol biosynthesis II	71	FALSE	FALSE	FALSE	FALSE	0.185373	71	No	PPDdeepest	pocket
1CMET2-PWY: N10-formyl-tetrahydrofolate biosynthesis	0	FALSE	FALSE	FALSE	FALSE	0.0602431	0	No	PPDdeepest	pocket
ANAEROFRUCAT-PWY: homolactic fermentation	0	FALSE	FALSE	FALSE	FALSE	-0.0209961	0	No	PPDdeepest	pocket
ANAGLYCOLYSIS-PWY: glycolysis III (from glucose)	0	FALSE	FALSE	FALSE	FALSE	0.1238	0	No	PPDdeepest	pocket
ARGSYN-PWY: L-arginine biosynthesis I (via L-ornithine)	0	FALSE	FALSE	FALSE	FALSE	-0.000934029	0	No	PPDdeepest	pocket
ARGSYNBSUB-PWY: L-arginine biosynthesis II (acetyl cycle)	0	FALSE	FALSE	FALSE	FALSE	-0.0875024	0	No	PPDdeepest	pocket
ARO-PWY: chorismate biosynthesis I	0	FALSE	FALSE	FALSE	FALSE	0.028333	0	No	PPDdeepest	pocket
ASPASN-PWY: superpathway of L-aspartate and L-asparagine biosynthesis	0	FALSE	FALSE	FALSE	FALSE	0.145736	0	No	PPDdeepest	pocket
BIOTIN-BIOSYNTHESIS-PWY: biotin biosynthesis I	0	FALSE	FALSE	FALSE	FALSE	0.235333	0	No	PPDdeepest	pocket
BRANCHED-CHAIN-AA-SYN-PWY: superpathway of branched amino acid biosynthesis	0	FALSE	FALSE	FALSE	FALSE	-0.0354737	0	No	PPDdeepest	pocket
CALVIN-PWY: Calvin-Benson-Bassham cycle	0	FALSE	FALSE	FALSE	FALSE	0.172487	0	No	PPDdeepest	pocket
CITRULBIO-PWY: L-citrulline biosynthesis	0	FALSE	FALSE	FALSE	FALSE	0.186635	0	No	PPDdeepest	pocket
COA-PWY-1: coenzyme A biosynthesis II (mammalian)	0	FALSE	FALSE	FALSE	FALSE	0.109086	0	No	PPDdeepest	pocket
COA-PWY: coenzyme A biosynthesis I	0	FALSE	FALSE	FALSE	FALSE	0.113617	0	No	PPDdeepest	pocket
COBALSYN-PWY: adenosylcobalamin salvage from cobinamide I	0	FALSE	FALSE	FALSE	FALSE	0.366853	0	No	PPDdeepest	pocket
COMPLETE-ARO-PWY: superpathway of aromatic amino acid biosynthesis	0	FALSE	FALSE	FALSE	FALSE	0.0183731	0	No	PPDdeepest	pocket
DAPLYSINESYN-PWY: L-lysine biosynthesis I	0	FALSE	FALSE	FALSE	FALSE	-0.0898538	0	No	PPDdeepest	pocket
DENOVOPURINE2-PWY: superpathway of purine nucleotides de novo biosynthesis II	0	FALSE	FALSE	FALSE	FALSE	0.0806651	0	No	PPDdeepest	pocket
DTDPRHAMSYN-PWY: dTDP-L-rhamnose biosynthesis I	0	FALSE	FALSE	FALSE	FALSE	0.128953	0	No	PPDdeepest	pocket
FASYN-ELONG-PWY: fatty acid elongation -- saturated	0	FALSE	FALSE	FALSE	FALSE	0.0530555	0	No	PPDdeepest	pocket
FASYN-INITIAL-PWY: superpathway of fatty acid biosynthesis initiation (E. coli)	0	FALSE	FALSE	FALSE	FALSE	0.0189355	0	No	PPDdeepest	pocket
GLCMANNANAUT-PWY: superpathway of N-acetylglucosamine, N-acetylmannosamine and N-acetylneuraminate degradation	0	FALSE	FALSE	FALSE	FALSE	0.0994431	0	No	PPDdeepest	pocket
GLUCONEO-PWY: gluconeogenesis I	0	FALSE	FALSE	FALSE	FALSE	-0.439091	0	No	PPDdeepest	pocket
GLUTORN-PWY: L-ornithine biosynthesis	0	FALSE	FALSE	FALSE	FALSE	0.0105252	0	No	PPDdeepest	pocket
GLYCOGENSYNTH-PWY: glycogen biosynthesis I (from ADP-D-Glucose)	0	FALSE	FALSE	FALSE	FALSE	0.0643846	0	No	PPDdeepest	pocket
GLYCOLYSIS-E-D: superpathway of glycolysis and Entner-Doudoroff	0	FALSE	FALSE	FALSE	FALSE	-0.207052	0	No	PPDdeepest	pocket
GLYCOLYSIS: glycolysis I (from glucose 6-phosphate)	0	FALSE	FALSE	FALSE	FALSE	-0.127795	0	No	PPDdeepest	pocket
HEME-BIOSYNTHESIS-II: heme biosynthesis I (aerobic)	0	FALSE	FALSE	FALSE	FALSE	-0.269652	0	No	PPDdeepest	pocket
HEMESYN2-PWY: heme biosynthesis II (anaerobic)	0	FALSE	FALSE	FALSE	FALSE	-0.206217	0	No	PPDdeepest	pocket
HEXITOLDEGSUPER-PWY: superpathway of hexitol degradation (bacteria)	0	FALSE	FALSE	FALSE	FALSE	-0.385817	0	No	PPDdeepest	pocket
HISDEG-PWY: L-histidine degradation I	0	FALSE	FALSE	FALSE	FALSE	0.0627913	0	No	PPDdeepest	pocket
HISTSYN-PWY: L-histidine biosynthesis	0	FALSE	FALSE	FALSE	FALSE	-0.116347	0	No	PPDdeepest	pocket
HOMOSER-METSYN-PWY: L-methionine biosynthesis I	0	FALSE	FALSE	FALSE	FALSE	-0.0548064	0	No	PPDdeepest	pocket
HSERMETANA-PWY: L-methionine biosynthesis III	0	FALSE	FALSE	FALSE	FALSE	-0.124019	0	No	PPDdeepest	pocket
ILEUSYN-PWY: L-isoleucine biosynthesis I (from threonine)	0	FALSE	FALSE	FALSE	FALSE	-0.0405182	0	No	PPDdeepest	pocket
LACTOSECAT-PWY: lactose and galactose degradation I	0	FALSE	FALSE	FALSE	FALSE	-0.271735	0	No	PPDdeepest	pocket
MET-SAM-PWY: superpathway of S-adenosyl-L-methionine biosynthesis	0	FALSE	FALSE	FALSE	FALSE	-0.0492775	0	No	PPDdeepest	pocket
METSYN-PWY: L-homoserine and L-methionine biosynthesis	0	FALSE	FALSE	FALSE	FALSE	-0.0411205	0	No	PPDdeepest	pocket
NAGLIPASYN-PWY: lipid IVA biosynthesis	0	FALSE	FALSE	FALSE	FALSE	-0.222461	0	No	PPDdeepest	pocket
NONMEVIPP-PWY: methylerythritol phosphate pathway I	0	FALSE	FALSE	FALSE	FALSE	0.120356	0	No	PPDdeepest	pocket
NONOXIPENT-PWY: pentose phosphate pathway (non-oxidative branch)	0	FALSE	FALSE	FALSE	FALSE	0.13118	0	No	PPDdeepest	pocket
OANTIGEN-PWY: O-antigen building blocks biosynthesis (E. coli)	0	FALSE	FALSE	FALSE	FALSE	0.054996	0	No	PPDdeepest	pocket
P108-PWY: pyruvate fermentation to propanoate I	0	FALSE	FALSE	FALSE	FALSE	0.121929	0	No	PPDdeepest	pocket
P163-PWY: L-lysine fermentation to acetate and butanoate	0	FALSE	FALSE	FALSE	FALSE	0.266749	0	No	PPDdeepest	pocket
P164-PWY: purine nucleobases degradation I (anaerobic)	0	FALSE	FALSE	FALSE	FALSE	0.373642	0	No	PPDdeepest	pocket
P185-PWY: formaldehyde assimilation III (dihydroxyacetone cycle)	0	FALSE	FALSE	FALSE	FALSE	-0.404334	0	No	PPDdeepest	pocket
P4-PWY: superpathway of L-lysine, L-threonine and L-methionine biosynthesis I	0	FALSE	FALSE	FALSE	FALSE	-0.0803992	0	No	PPDdeepest	pocket
PANTO-PWY: phosphopantothenate biosynthesis I	0	FALSE	FALSE	FALSE	FALSE	0.109057	0	No	PPDdeepest	pocket
PANTOSYN-PWY: pantothenate and coenzyme A biosynthesis I	0	FALSE	FALSE	FALSE	FALSE	0.1178	0	No	PPDdeepest	pocket
PENTOSE-P-PWY: pentose phosphate pathway	0	FALSE	FALSE	FALSE	FALSE	-0.00960766	0	No	PPDdeepest	pocket
PEPTIDOGLYCANSYN-PWY: peptidoglycan biosynthesis I (meso-diaminopimelate containing)	0	FALSE	FALSE	FALSE	FALSE	0.103031	0	No	PPDdeepest	pocket
PHOSLIPSYN-PWY: superpathway of phospholipid biosynthesis I (bacteria)	0	FALSE	FALSE	FALSE	FALSE	0.0597067	0	No	PPDdeepest	pocket
PWY-1042: glycolysis IV (plant cytosol)	0	FALSE	FALSE	FALSE	FALSE	0.166183	0	No	PPDdeepest	pocket
PWY-1269: CMP-3-deoxy-D-manno-octulosonate biosynthesis I	0	FALSE	FALSE	FALSE	FALSE	0.136919	0	No	PPDdeepest	pocket
PWY-2941: L-lysine biosynthesis II	0	FALSE	FALSE	FALSE	FALSE	-0.174697	0	No	PPDdeepest	pocket
PWY-2942: L-lysine biosynthesis III	0	FALSE	FALSE	FALSE	FALSE	0.0329438	0	No	PPDdeepest	pocket
PWY-3001: superpathway of L-isoleucine biosynthesis I	0	FALSE	FALSE	FALSE	FALSE	-0.0239496	0	No	PPDdeepest	pocket
PWY-3781: aerobic respiration I (cytochrome c)	0	FALSE	FALSE	FALSE	FALSE	-0.0130331	0	No	PPDdeepest	pocket
PWY-3841: folate transformations II	0	FALSE	FALSE	FALSE	FALSE	0.0782498	0	No	PPDdeepest	pocket
PWY-4242: pantothenate and coenzyme A biosynthesis III	0	FALSE	FALSE	FALSE	FALSE	0.114043	0	No	PPDdeepest	pocket
PWY-4981: L-proline biosynthesis II (from arginine)	0	FALSE	FALSE	FALSE	FALSE	0.0747348	0	No	PPDdeepest	pocket
PWY-5030: L-histidine degradation III	0	FALSE	FALSE	FALSE	FALSE	0.20784	0	No	PPDdeepest	pocket
PWY-5097: L-lysine biosynthesis VI	0	FALSE	FALSE	FALSE	FALSE	0.00344915	0	No	PPDdeepest	pocket
PWY-5100: pyruvate fermentation to acetate and lactate II	0	FALSE	FALSE	FALSE	FALSE	0.0659082	0	No	PPDdeepest	pocket
PWY-5103: L-isoleucine biosynthesis III	0	FALSE	FALSE	FALSE	FALSE	-0.0183426	0	No	PPDdeepest	pocket
PWY-5154: L-arginine biosynthesis III (via N-acetyl-L-citrulline)	0	FALSE	FALSE	FALSE	FALSE	0.0958571	0	No	PPDdeepest	pocket
PWY-5173: superpathway of acetyl-CoA biosynthesis	0	FALSE	FALSE	FALSE	FALSE	-0.0875111	0	No	PPDdeepest	pocket
PWY-5189: tetrapyrrole biosynthesis II (from glycine)	0	FALSE	FALSE	FALSE	FALSE	-0.0161312	0	No	PPDdeepest	pocket
PWY-5345: superpathway of L-methionine biosynthesis (by sulfhydrylation)	0	FALSE	FALSE	FALSE	FALSE	0.0704777	0	No	PPDdeepest	pocket
PWY-5347: superpathway of L-methionine biosynthesis (transsulfuration)	0	FALSE	FALSE	FALSE	FALSE	-0.0204254	0	No	PPDdeepest	pocket
PWY-5484: glycolysis II (from fructose 6-phosphate)	0	FALSE	FALSE	FALSE	FALSE	-0.102396	0	No	PPDdeepest	pocket
PWY-5659: GDP-mannose biosynthesis	0	FALSE	FALSE	FALSE	FALSE	-0.011532	0	No	PPDdeepest	pocket
PWY-5686: UMP biosynthesis	0	FALSE	FALSE	FALSE	FALSE	0.0940777	0	No	PPDdeepest	pocket
PWY-5695: urate biosynthesis/inosine 5'-phosphate degradation	0	FALSE	FALSE	FALSE	FALSE	0.199284	0	No	PPDdeepest	pocket
PWY-5791: 1,4-dihydroxy-2-naphthoate biosynthesis II (plants)	0	FALSE	FALSE	FALSE	FALSE	-0.350623	0	No	PPDdeepest	pocket
PWY-5837: 1,4-dihydroxy-2-naphthoate biosynthesis I	0	FALSE	FALSE	FALSE	FALSE	-0.350623	0	No	PPDdeepest	pocket
PWY-5840: superpathway of menaquinol-7 biosynthesis	0	FALSE	FALSE	FALSE	FALSE	-0.362779	0	No	PPDdeepest	pocket
PWY-5897: superpathway of menaquinol-11 biosynthesis	0	FALSE	FALSE	FALSE	FALSE	-0.412226	0	No	PPDdeepest	pocket
PWY-5898: superpathway of menaquinol-12 biosynthesis	0	FALSE	FALSE	FALSE	FALSE	-0.412226	0	No	PPDdeepest	pocket
PWY-5899: superpathway of menaquinol-13 biosynthesis	0	FALSE	FALSE	FALSE	FALSE	-0.412226	0	No	PPDdeepest	pocket
PWY-5920: superpathway of heme biosynthesis from glycine	0	FALSE	FALSE	FALSE	FALSE	-0.441734	0	No	PPDdeepest	pocket
PWY-5973: cis-vaccenate biosynthesis	0	FALSE	FALSE	FALSE	FALSE	0.154502	0	No	PPDdeepest	pocket
PWY-5989: stearate biosynthesis II (bacteria and plants)	0	FALSE	FALSE	FALSE	FALSE	0.0345609	0	No	PPDdeepest	pocket
PWY-6121: 5-aminoimidazole ribonucleotide biosynthesis I	0	FALSE	FALSE	FALSE	FALSE	0.0653291	0	No	PPDdeepest	pocket
PWY-6122: 5-aminoimidazole ribonucleotide biosynthesis II	0	FALSE	FALSE	FALSE	FALSE	0.0470989	0	No	PPDdeepest	pocket
PWY-6123: inosine-5'-phosphate biosynthesis I	0	FALSE	FALSE	FALSE	FALSE	0.126915	0	No	PPDdeepest	pocket
PWY-6124: inosine-5'-phosphate biosynthesis II	0	FALSE	FALSE	FALSE	FALSE	0.178366	0	No	PPDdeepest	pocket
PWY-6125: superpathway of guanosine nucleotides de novo biosynthesis II	0	FALSE	FALSE	FALSE	FALSE	0.00571799	0	No	PPDdeepest	pocket
PWY-6126: superpathway of adenosine nucleotides de novo biosynthesis II	0	FALSE	FALSE	FALSE	FALSE	0.0262445	0	No	PPDdeepest	pocket
PWY-6147: 6-hydroxymethyl-dihydropterin diphosphate biosynthesis I	0	FALSE	FALSE	FALSE	FALSE	0.064855	0	No	PPDdeepest	pocket
PWY-6151: S-adenosyl-L-methionine cycle I	0	FALSE	FALSE	FALSE	FALSE	0.0777086	0	No	PPDdeepest	pocket
PWY-6163: chorismate biosynthesis from 3-dehydroquinate	0	FALSE	FALSE	FALSE	FALSE	0.0320992	0	No	PPDdeepest	pocket
PWY-6168: flavin biosynthesis III (fungi)	0	FALSE	FALSE	FALSE	FALSE	0.0167378	0	No	PPDdeepest	pocket
PWY-621: sucrose degradation III (sucrose invertase)	0	FALSE	FALSE	FALSE	FALSE	-0.132397	0	No	PPDdeepest	pocket
PWY-6270: isoprene biosynthesis I	0	FALSE	FALSE	FALSE	FALSE	0.013925	0	No	PPDdeepest	pocket
PWY-6277: superpathway of 5-aminoimidazole ribonucleotide biosynthesis	0	FALSE	FALSE	FALSE	FALSE	0.0470989	0	No	PPDdeepest	pocket
PWY-6282: palmitoleate biosynthesis I (from (5Z)-dodec-5-enoate)	0	FALSE	FALSE	FALSE	FALSE	0.0424368	0	No	PPDdeepest	pocket
PWY-6317: galactose degradation I (Leloir pathway)	0	FALSE	FALSE	FALSE	FALSE	0.0896242	0	No	PPDdeepest	pocket
PWY-6353: purine nucleotides degradation II (aerobic)	0	FALSE	FALSE	FALSE	FALSE	0.510805	0	No	PPDdeepest	pocket
PWY-6385: peptidoglycan biosynthesis III (mycobacteria)	0	FALSE	FALSE	FALSE	FALSE	0.0702801	0	No	PPDdeepest	pocket
PWY-6386: UDP-N-acetylmuramoyl-pentapeptide biosynthesis II (lysine-containing)	0	FALSE	FALSE	FALSE	FALSE	0.107077	0	No	PPDdeepest	pocket
PWY-6387: UDP-N-acetylmuramoyl-pentapeptide biosynthesis I (meso-diaminopimelate containing)	0	FALSE	FALSE	FALSE	FALSE	0.106879	0	No	PPDdeepest	pocket
PWY-6519: 8-amino-7-oxononanoate biosynthesis I	0	FALSE	FALSE	FALSE	FALSE	0.253668	0	No	PPDdeepest	pocket
PWY-6527: stachyose degradation	0	FALSE	FALSE	FALSE	FALSE	0.147172	0	No	PPDdeepest	pocket
PWY-6545: pyrimidine deoxyribonucleotides de novo biosynthesis III	0	FALSE	FALSE	FALSE	FALSE	0.0261878	0	No	PPDdeepest	pocket
PWY-6608: guanosine nucleotides degradation III	0	FALSE	FALSE	FALSE	FALSE	0.3352	0	No	PPDdeepest	pocket
PWY-6609: adenine and adenosine salvage III	0	FALSE	FALSE	FALSE	FALSE	0.0919588	0	No	PPDdeepest	pocket
PWY-6628: superpathway of L-phenylalanine biosynthesis	0	FALSE	FALSE	FALSE	FALSE	-0.541253	0	No	PPDdeepest	pocket
PWY-6700: queuosine biosynthesis	0	FALSE	FALSE	FALSE	FALSE	0.196351	0	No	PPDdeepest	pocket
PWY-6703: preQ0 biosynthesis	0	FALSE	FALSE	FALSE	FALSE	0.11827	0	No	PPDdeepest	pocket
PWY-6737: starch degradation V	0	FALSE	FALSE	FALSE	FALSE	0.119997	0	No	PPDdeepest	pocket
PWY-6897: thiamin salvage II	0	FALSE	FALSE	FALSE	FALSE	0.0261291	0	No	PPDdeepest	pocket
PWY-6901: superpathway of glucose and xylose degradation	0	FALSE	FALSE	FALSE	FALSE	-0.43419	0	No	PPDdeepest	pocket
PWY-6936: seleno-amino acid biosynthesis	0	FALSE	FALSE	FALSE	FALSE	-0.0715759	0	No	PPDdeepest	pocket
PWY-7111: pyruvate fermentation to isobutanol (engineered)	0	FALSE	FALSE	FALSE	FALSE	-0.0369457	0	No	PPDdeepest	pocket
PWY-7117: C4 photosynthetic carbon assimilation cycle, PEPCK type	0	FALSE	FALSE	FALSE	FALSE	0.129682	0	No	PPDdeepest	pocket
PWY-7184: pyrimidine deoxyribonucleotides de novo biosynthesis I	0	FALSE	FALSE	FALSE	FALSE	0.0208992	0	No	PPDdeepest	pocket
PWY-7187: pyrimidine deoxyribonucleotides de novo biosynthesis II	0	FALSE	FALSE	FALSE	FALSE	0.0521936	0	No	PPDdeepest	pocket
PWY-7197: pyrimidine deoxyribonucleotide phosphorylation	0	FALSE	FALSE	FALSE	FALSE	-0.0307015	0	No	PPDdeepest	pocket
PWY-7199: pyrimidine deoxyribonucleosides salvage	0	FALSE	FALSE	FALSE	FALSE	0.276681	0	No	PPDdeepest	pocket
PWY-7208: superpathway of pyrimidine nucleobases salvage	0	FALSE	FALSE	FALSE	FALSE	0.0122946	0	No	PPDdeepest	pocket
PWY-7219: adenosine ribonucleotides de novo biosynthesis	0	FALSE	FALSE	FALSE	FALSE	0.0916492	0	No	PPDdeepest	pocket
PWY-7220: adenosine deoxyribonucleotides de novo biosynthesis II	0	FALSE	FALSE	FALSE	FALSE	-0.00469676	0	No	PPDdeepest	pocket
PWY-7221: guanosine ribonucleotides de novo biosynthesis	0	FALSE	FALSE	FALSE	FALSE	0.08729	0	No	PPDdeepest	pocket
PWY-7222: guanosine deoxyribonucleotides de novo biosynthesis II	0	FALSE	FALSE	FALSE	FALSE	-0.00469676	0	No	PPDdeepest	pocket
PWY-7228: superpathway of guanosine nucleotides de novo biosynthesis I	0	FALSE	FALSE	FALSE	FALSE	0.012224	0	No	PPDdeepest	pocket
PWY-7229: superpathway of adenosine nucleotides de novo biosynthesis I	0	FALSE	FALSE	FALSE	FALSE	0.0414954	0	No	PPDdeepest	pocket
PWY-7234: inosine-5'-phosphate biosynthesis III	0	FALSE	FALSE	FALSE	FALSE	0.048373	0	No	PPDdeepest	pocket
PWY-724: superpathway of L-lysine, L-threonine and L-methionine biosynthesis II	0	FALSE	FALSE	FALSE	FALSE	-0.00700959	0	No	PPDdeepest	pocket
PWY-7279: aerobic respiration II (cytochrome c) (yeast)	0	FALSE	FALSE	FALSE	FALSE	-0.217012	0	No	PPDdeepest	pocket
PWY-7282: 4-amino-2-methyl-5-phosphomethylpyrimidine biosynthesis (yeast)	0	FALSE	FALSE	FALSE	FALSE	0.00779713	0	No	PPDdeepest	pocket
PWY-7357: thiamin formation from pyrithiamine and oxythiamine (yeast)	0	FALSE	FALSE	FALSE	FALSE	0.0170915	0	No	PPDdeepest	pocket
PWY-7383: anaerobic energy metabolism (invertebrates, cytosol)	0	FALSE	FALSE	FALSE	FALSE	-0.0197893	0	No	PPDdeepest	pocket
PWY-7388: octanoyl-[acyl-carrier protein] biosynthesis (mitochondria, yeast)	0	FALSE	FALSE	FALSE	FALSE	0.0108828	0	No	PPDdeepest	pocket
PWY-7400: L-arginine biosynthesis IV (archaebacteria)	0	FALSE	FALSE	FALSE	FALSE	-0.00319901	0	No	PPDdeepest	pocket
PWY-7539: 6-hydroxymethyl-dihydropterin diphosphate biosynthesis III (Chlamydia)	0	FALSE	FALSE	FALSE	FALSE	-0.0915282	0	No	PPDdeepest	pocket
PWY-7560: methylerythritol phosphate pathway II	0	FALSE	FALSE	FALSE	FALSE	0.00560861	0	No	PPDdeepest	pocket
PWY-7663: gondoate biosynthesis (anaerobic)	0	FALSE	FALSE	FALSE	FALSE	0.11659	0	No	PPDdeepest	pocket
PWY-7664: oleate biosynthesis IV (anaerobic)	0	FALSE	FALSE	FALSE	FALSE	0.047967	0	No	PPDdeepest	pocket
PWY-841: superpathway of purine nucleotides de novo biosynthesis I	0	FALSE	FALSE	FALSE	FALSE	0.114629	0	No	PPDdeepest	pocket
PWY0-1261: anhydromuropeptides recycling	0	FALSE	FALSE	FALSE	FALSE	0.132197	0	No	PPDdeepest	pocket
PWY0-1296: purine ribonucleosides degradation	0	FALSE	FALSE	FALSE	FALSE	0.092789	0	No	PPDdeepest	pocket
PWY0-1297: superpathway of purine deoxyribonucleosides degradation	0	FALSE	FALSE	FALSE	FALSE	0.0355612	0	No	PPDdeepest	pocket
PWY0-1415: superpathway of heme biosynthesis from uroporphyrinogen-III	0	FALSE	FALSE	FALSE	FALSE	-0.239696	0	No	PPDdeepest	pocket
PWY0-1479: tRNA processing	0	FALSE	FALSE	FALSE	FALSE	-0.0444182	0	No	PPDdeepest	pocket
PWY0-1586: peptidoglycan maturation (meso-diaminopimelate containing)	0	FALSE	FALSE	FALSE	FALSE	-0.0397085	0	No	PPDdeepest	pocket
PWY0-162: superpathway of pyrimidine ribonucleotides de novo biosynthesis	0	FALSE	FALSE	FALSE	FALSE	-0.0569575	0	No	PPDdeepest	pocket
PWY0-166: superpathway of pyrimidine deoxyribonucleotides de novo biosynthesis (E. coli)	0	FALSE	FALSE	FALSE	FALSE	0.0496337	0	No	PPDdeepest	pocket
PWY0-781: aspartate superpathway	0	FALSE	FALSE	FALSE	FALSE	-0.0796826	0	No	PPDdeepest	pocket
PWY0-845: superpathway of pyridoxal 5'-phosphate biosynthesis and salvage	0	FALSE	FALSE	FALSE	FALSE	0.0194618	0	No	PPDdeepest	pocket
PWY0-862: (5Z)-dodec-5-enoate biosynthesis	0	FALSE	FALSE	FALSE	FALSE	0.0420073	0	No	PPDdeepest	pocket
PWY4FS-7: phosphatidylglycerol biosynthesis I (plastidic)	0	FALSE	FALSE	FALSE	FALSE	0.0318533	0	No	PPDdeepest	pocket
PWY4FS-8: phosphatidylglycerol biosynthesis II (non-plastidic)	0	FALSE	FALSE	FALSE	FALSE	0.0323525	0	No	PPDdeepest	pocket
PWY66-399: gluconeogenesis III	0	FALSE	FALSE	FALSE	FALSE	-0.289636	0	No	PPDdeepest	pocket
PWY66-400: glycolysis VI (metazoan)	0	FALSE	FALSE	FALSE	FALSE	-0.175416	0	No	PPDdeepest	pocket
PWY66-409: superpathway of purine nucleotide salvage	0	FALSE	FALSE	FALSE	FALSE	0.0266317	0	No	PPDdeepest	pocket
PWY66-422: D-galactose degradation V (Leloir pathway)	0	FALSE	FALSE	FALSE	FALSE	0.143471	0	No	PPDdeepest	pocket
PWYG-321: mycolate biosynthesis	0	FALSE	FALSE	FALSE	FALSE	0.0542218	0	No	PPDdeepest	pocket
PYRIDNUCSYN-PWY: NAD biosynthesis I (from aspartate)	0	FALSE	FALSE	FALSE	FALSE	0.35394	0	No	PPDdeepest	pocket
PYRIDOXSYN-PWY: pyridoxal 5'-phosphate biosynthesis I	0	FALSE	FALSE	FALSE	FALSE	0.0393125	0	No	PPDdeepest	pocket
RIBOSYN2-PWY: flavin biosynthesis I (bacteria and plants)	0	FALSE	FALSE	FALSE	FALSE	0.127671	0	No	PPDdeepest	pocket
SER-GLYSYN-PWY: superpathway of L-serine and glycine biosynthesis I	0	FALSE	FALSE	FALSE	FALSE	0.0847983	0	No	PPDdeepest	pocket
SO4ASSIM-PWY: sulfate reduction I (assimilatory)	0	FALSE	FALSE	FALSE	FALSE	-0.0134704	0	No	PPDdeepest	pocket
SULFATE-CYS-PWY: superpathway of sulfate assimilation and cysteine biosynthesis	0	FALSE	FALSE	FALSE	FALSE	0.00940287	0	No	PPDdeepest	pocket
TCA: TCA cycle I (prokaryotic)	0	FALSE	FALSE	FALSE	FALSE	0.0305568	0	No	PPDdeepest	pocket
THISYNARA-PWY: superpathway of thiamin diphosphate biosynthesis III (eukaryotes)	0	FALSE	FALSE	FALSE	FALSE	0.11722	0	No	PPDdeepest	pocket
THRESYN-PWY: superpathway of L-threonine biosynthesis	0	FALSE	FALSE	FALSE	FALSE	-0.00368661	0	No	PPDdeepest	pocket
TRNA-CHARGING-PWY: tRNA charging	0	FALSE	FALSE	FALSE	FALSE	0.20371	0	No	PPDdeepest	pocket
TRPSYN-PWY: L-tryptophan biosynthesis	0	FALSE	FALSE	FALSE	FALSE	-0.184477	0	No	PPDdeepest	pocket
UDPNAGSYN-PWY: UDP-N-acetyl-D-glucosamine biosynthesis I	0	FALSE	FALSE	FALSE	FALSE	0.0489394	0	No	PPDdeepest	pocket
VALSYN-PWY: L-valine biosynthesis	0	FALSE	FALSE	FALSE	FALSE	-0.0405182	0	No	PPDdeepest	pocket
GLUCONEO-PWY: gluconeogenesis I	Inf	TRUE	TRUE	TRUE	TRUE	-0.362802	160	Yes	PPDmean	pocket
HEXITOLDEGSUPER-PWY: superpathway of hexitol degradation (bacteria)	Inf	TRUE	TRUE	TRUE	TRUE	-0.68363	160	Yes	PPDmean	pocket
P185-PWY: formaldehyde assimilation III (dihydroxyacetone cycle)	Inf	TRUE	TRUE	TRUE	TRUE	-0.342948	160	Yes	PPDmean	pocket
P441-PWY: superpathway of N-acetylneuraminate degradation	Inf	TRUE	TRUE	TRUE	TRUE	-0.650108	160	Yes	PPDmean	pocket
PWY-5791: 1,4-dihydroxy-2-naphthoate biosynthesis II (plants)	Inf	TRUE	TRUE	TRUE	TRUE	-0.476011	160	Yes	PPDmean	pocket
PWY-5837: 1,4-dihydroxy-2-naphthoate biosynthesis I	Inf	TRUE	TRUE	TRUE	TRUE	-0.476011	160	Yes	PPDmean	pocket
PWY-5840: superpathway of menaquinol-7 biosynthesis	Inf	TRUE	TRUE	TRUE	TRUE	-0.571131	160	Yes	PPDmean	pocket
PWY-5897: superpathway of menaquinol-11 biosynthesis	Inf	TRUE	TRUE	TRUE	TRUE	-0.602912	160	Yes	PPDmean	pocket
PWY-5898: superpathway of menaquinol-12 biosynthesis	Inf	TRUE	TRUE	TRUE	TRUE	-0.602912	160	Yes	PPDmean	pocket
PWY-5899: superpathway of menaquinol-13 biosynthesis	Inf	TRUE	TRUE	TRUE	TRUE	-0.602912	160	Yes	PPDmean	pocket
PWY-5920: superpathway of heme biosynthesis from glycine	Inf	TRUE	TRUE	TRUE	TRUE	-0.752879	160	Yes	PPDmean	pocket
PWY-5971: palmitate biosynthesis II (bacteria and plants)	Inf	TRUE	TRUE	TRUE	TRUE	-0.307981	160	Yes	PPDmean	pocket
PWY-6471: peptidoglycan biosynthesis IV (Enterococcus faecium)	Inf	TRUE	TRUE	TRUE	TRUE	-0.525049	160	Yes	PPDmean	pocket
PWY-6628: superpathway of L-phenylalanine biosynthesis	Inf	TRUE	TRUE	TRUE	TRUE	-0.999063	160	Yes	PPDmean	pocket
PWY-6901: superpathway of glucose and xylose degradation	Inf	TRUE	TRUE	TRUE	TRUE	-0.301904	160	Yes	PPDmean	pocket
PWY0-1415: superpathway of heme biosynthesis from uroporphyrinogen-III	Inf	TRUE	TRUE	TRUE	TRUE	-0.390425	160	Yes	PPDmean	pocket
PWY66-399: gluconeogenesis III	Inf	TRUE	TRUE	TRUE	TRUE	-0.0399549	160	Yes	PPDmean	pocket
1CMET2-PWY: N10-formyl-tetrahydrofolate biosynthesis	0	FALSE	FALSE	FALSE	FALSE	0.0906756	0	No	PPDmean	pocket
ANAEROFRUCAT-PWY: homolactic fermentation	0	FALSE	FALSE	FALSE	FALSE	-0.094605	0	No	PPDmean	pocket
ANAGLYCOLYSIS-PWY: glycolysis III (from glucose)	0	FALSE	FALSE	FALSE	FALSE	0.138559	0	No	PPDmean	pocket
ARGSYN-PWY: L-arginine biosynthesis I (via L-ornithine)	0	FALSE	FALSE	FALSE	FALSE	-0.0284884	0	No	PPDmean	pocket
ARGSYNBSUB-PWY: L-arginine biosynthesis II (acetyl cycle)	0	FALSE	FALSE	FALSE	FALSE	-0.145099	0	No	PPDmean	pocket
ARO-PWY: chorismate biosynthesis I	0	FALSE	FALSE	FALSE	FALSE	0.0414997	0	No	PPDmean	pocket
ASPASN-PWY: superpathway of L-aspartate and L-asparagine biosynthesis	0	FALSE	FALSE	FALSE	FALSE	0.187464	0	No	PPDmean	pocket
BIOTIN-BIOSYNTHESIS-PWY: biotin biosynthesis I	0	FALSE	FALSE	FALSE	FALSE	0.256837	0	No	PPDmean	pocket
BRANCHED-CHAIN-AA-SYN-PWY: superpathway of branched amino acid biosynthesis	0	FALSE	FALSE	FALSE	FALSE	-0.0241704	0	No	PPDmean	pocket
CALVIN-PWY: Calvin-Benson-Bassham cycle	0	FALSE	FALSE	FALSE	FALSE	0.182034	0	No	PPDmean	pocket
CITRULBIO-PWY: L-citrulline biosynthesis	0	FALSE	FALSE	FALSE	FALSE	0.282824	0	No	PPDmean	pocket
COA-PWY-1: coenzyme A biosynthesis II (mammalian)	0	FALSE	FALSE	FALSE	FALSE	0.131566	0	No	PPDmean	pocket
COA-PWY: coenzyme A biosynthesis I	0	FALSE	FALSE	FALSE	FALSE	0.158804	0	No	PPDmean	pocket
COBALSYN-PWY: adenosylcobalamin salvage from cobinamide I	0	FALSE	FALSE	FALSE	FALSE	0.537688	0	No	PPDmean	pocket
COMPLETE-ARO-PWY: superpathway of aromatic amino acid biosynthesis	0	FALSE	FALSE	FALSE	FALSE	0.0319156	0	No	PPDmean	pocket
DAPLYSINESYN-PWY: L-lysine biosynthesis I	0	FALSE	FALSE	FALSE	FALSE	-0.128092	0	No	PPDmean	pocket
DENOVOPURINE2-PWY: superpathway of purine nucleotides de novo biosynthesis II	0	FALSE	FALSE	FALSE	FALSE	0.0823578	0	No	PPDmean	pocket
DTDPRHAMSYN-PWY: dTDP-L-rhamnose biosynthesis I	0	FALSE	FALSE	FALSE	FALSE	0.1471	0	No	PPDmean	pocket
FASYN-ELONG-PWY: fatty acid elongation -- saturated	0	FALSE	FALSE	FALSE	FALSE	0.0701983	0	No	PPDmean	pocket
FASYN-INITIAL-PWY: superpathway of fatty acid biosynthesis initiation (E. coli)	0	FALSE	FALSE	FALSE	FALSE	0.0201671	0	No	PPDmean	pocket
GLCMANNANAUT-PWY: superpathway of N-acetylglucosamine, N-acetylmannosamine and N-acetylneuraminate degradation	0	FALSE	FALSE	FALSE	FALSE	0.117197	0	No	PPDmean	pocket
GLUTORN-PWY: L-ornithine biosynthesis	0	FALSE	FALSE	FALSE	FALSE	-0.0313308	0	No	PPDmean	pocket
GLYCOGENSYNTH-PWY: glycogen biosynthesis I (from ADP-D-Glucose)	0	FALSE	FALSE	FALSE	FALSE	0.105245	0	No	PPDmean	pocket
GLYCOLYSIS-E-D: superpathway of glycolysis and Entner-Doudoroff	0	FALSE	FALSE	FALSE	FALSE	-0.0754355	0	No	PPDmean	pocket
GLYCOLYSIS: glycolysis I (from glucose 6-phosphate)	0	FALSE	FALSE	FALSE	FALSE	-0.217618	0	No	PPDmean	pocket
HEME-BIOSYNTHESIS-II: heme biosynthesis I (aerobic)	0	FALSE	FALSE	FALSE	FALSE	-0.2937	0	No	PPDmean	pocket
HEMESYN2-PWY: heme biosynthesis II (anaerobic)	0	FALSE	FALSE	FALSE	FALSE	-0.216909	0	No	PPDmean	pocket
HISDEG-PWY: L-histidine degradation I	0	FALSE	FALSE	FALSE	FALSE	0.127429	0	No	PPDmean	pocket
HISTSYN-PWY: L-histidine biosynthesis	0	FALSE	FALSE	FALSE	FALSE	-0.147944	0	No	PPDmean	pocket
HOMOSER-METSYN-PWY: L-methionine biosynthesis I	0	FALSE	FALSE	FALSE	FALSE	-0.0427374	0	No	PPDmean	pocket
HSERMETANA-PWY: L-methionine biosynthesis III	0	FALSE	FALSE	FALSE	FALSE	-0.0956485	0	No	PPDmean	pocket
ILEUSYN-PWY: L-isoleucine biosynthesis I (from threonine)	0	FALSE	FALSE	FALSE	FALSE	-0.0306819	0	No	PPDmean	pocket
LACTOSECAT-PWY: lactose and galactose degradation I	0	FALSE	FALSE	FALSE	FALSE	-0.32907	0	No	PPDmean	pocket
MET-SAM-PWY: superpathway of S-adenosyl-L-methionine biosynthesis	0	FALSE	FALSE	FALSE	FALSE	-0.0497008	0	No	PPDmean	pocket
METSYN-PWY: L-homoserine and L-methionine biosynthesis	0	FALSE	FALSE	FALSE	FALSE	-0.0327433	0	No	PPDmean	pocket
NAGLIPASYN-PWY: lipid IVA biosynthesis	0	FALSE	FALSE	FALSE	FALSE	-0.0300202	0	No	PPDmean	pocket
NONMEVIPP-PWY: methylerythritol phosphate pathway I	0	FALSE	FALSE	FALSE	FALSE	0.133132	0	No	PPDmean	pocket
NONOXIPENT-PWY: pentose phosphate pathway (non-oxidative branch)	0	FALSE	FALSE	FALSE	FALSE	0.157755	0	No	PPDmean	pocket
OANTIGEN-PWY: O-antigen building blocks biosynthesis (E. coli)	0	FALSE	FALSE	FALSE	FALSE	0.0849529	0	No	PPDmean	pocket
P108-PWY: pyruvate fermentation to propanoate I	0	FALSE	FALSE	FALSE	FALSE	0.0695537	0	No	PPDmean	pocket
P163-PWY: L-lysine fermentation to acetate and butanoate	0	FALSE	FALSE	FALSE	FALSE	0.282904	0	No	PPDmean	pocket
P164-PWY: purine nucleobases degradation I (anaerobic)	0	FALSE	FALSE	FALSE	FALSE	0.266956	0	No	PPDmean	pocket
P4-PWY: superpathway of L-lysine, L-threonine and L-methionine biosynthesis I	0	FALSE	FALSE	FALSE	FALSE	-0.0772905	0	No	PPDmean	pocket
PANTO-PWY: phosphopantothenate biosynthesis I	0	FALSE	FALSE	FALSE	FALSE	0.139051	0	No	PPDmean	pocket
PANTOSYN-PWY: pantothenate and coenzyme A biosynthesis I	0	FALSE	FALSE	FALSE	FALSE	0.153695	0	No	PPDmean	pocket
PENTOSE-P-PWY: pentose phosphate pathway	0	FALSE	FALSE	FALSE	FALSE	0.0114012	0	No	PPDmean	pocket
PEPTIDOGLYCANSYN-PWY: peptidoglycan biosynthesis I (meso-diaminopimelate containing)	0	FALSE	FALSE	FALSE	FALSE	0.116668	0	No	PPDmean	pocket
PHOSLIPSYN-PWY: superpathway of phospholipid biosynthesis I (bacteria)	0	FALSE	FALSE	FALSE	FALSE	0.27325	0	No	PPDmean	pocket
PWY-1042: glycolysis IV (plant cytosol)	0	FALSE	FALSE	FALSE	FALSE	0.173498	0	No	PPDmean	pocket
PWY-1269: CMP-3-deoxy-D-manno-octulosonate biosynthesis I	0	FALSE	FALSE	FALSE	FALSE	0.160685	0	No	PPDmean	pocket
PWY-2941: L-lysine biosynthesis II	0	FALSE	FALSE	FALSE	FALSE	-0.239336	0	No	PPDmean	pocket
PWY-2942: L-lysine biosynthesis III	0	FALSE	FALSE	FALSE	FALSE	0.0402154	0	No	PPDmean	pocket
PWY-3001: superpathway of L-isoleucine biosynthesis I	0	FALSE	FALSE	FALSE	FALSE	-0.0235632	0	No	PPDmean	pocket
PWY-3781: aerobic respiration I (cytochrome c)	0	FALSE	FALSE	FALSE	FALSE	-0.00215425	0	No	PPDmean	pocket
PWY-3841: folate transformations II	0	FALSE	FALSE	FALSE	FALSE	0.102559	0	No	PPDmean	pocket
PWY-4242: pantothenate and coenzyme A biosynthesis III	0	FALSE	FALSE	FALSE	FALSE	0.159823	0	No	PPDmean	pocket
PWY-4981: L-proline biosynthesis II (from arginine)	0	FALSE	FALSE	FALSE	FALSE	0.0721998	0	No	PPDmean	pocket
PWY-5030: L-histidine degradation III	0	FALSE	FALSE	FALSE	FALSE	0.280496	0	No	PPDmean	pocket
PWY-5097: L-lysine biosynthesis VI	0	FALSE	FALSE	FALSE	FALSE	0.0221495	0	No	PPDmean	pocket
PWY-5100: pyruvate fermentation to acetate and lactate II	0	FALSE	FALSE	FALSE	FALSE	0.0640998	0	No	PPDmean	pocket
PWY-5103: L-isoleucine biosynthesis III	0	FALSE	FALSE	FALSE	FALSE	0.00280835	0	No	PPDmean	pocket
PWY-5154: L-arginine biosynthesis III (via N-acetyl-L-citrulline)	0	FALSE	FALSE	FALSE	FALSE	0.123681	0	No	PPDmean	pocket
PWY-5173: superpathway of acetyl-CoA biosynthesis	0	FALSE	FALSE	FALSE	FALSE	-0.0390227	0	No	PPDmean	pocket
PWY-5188: tetrapyrrole biosynthesis I (from glutamate)	0	FALSE	FALSE	FALSE	FALSE	-0.0870898	0	No	PPDmean	pocket
PWY-5189: tetrapyrrole biosynthesis II (from glycine)	0	FALSE	FALSE	FALSE	FALSE	-0.0269338	0	No	PPDmean	pocket
PWY-5345: superpathway of L-methionine biosynthesis (by sulfhydrylation)	0	FALSE	FALSE	FALSE	FALSE	0.18697	0	No	PPDmean	pocket
PWY-5347: superpathway of L-methionine biosynthesis (transsulfuration)	0	FALSE	FALSE	FALSE	FALSE	-0.0101445	0	No	PPDmean	pocket
PWY-5484: glycolysis II (from fructose 6-phosphate)	0	FALSE	FALSE	FALSE	FALSE	-0.189731	0	No	PPDmean	pocket
PWY-5659: GDP-mannose biosynthesis	0	FALSE	FALSE	FALSE	FALSE	-0.0415187	0	No	PPDmean	pocket
PWY-5667: CDP-diacylglycerol biosynthesis I	0	FALSE	FALSE	FALSE	FALSE	0.198848	0	No	PPDmean	pocket
PWY-5686: UMP biosynthesis	0	FALSE	FALSE	FALSE	FALSE	0.108773	0	No	PPDmean	pocket
PWY-5695: urate biosynthesis/inosine 5'-phosphate degradation	0	FALSE	FALSE	FALSE	FALSE	0.229745	0	No	PPDmean	pocket
PWY-5918: superpathay of heme biosynthesis from glutamate	0	FALSE	FALSE	FALSE	FALSE	-0.210014	0	No	PPDmean	pocket
PWY-5973: cis-vaccenate biosynthesis	0	FALSE	FALSE	FALSE	FALSE	0.20933	0	No	PPDmean	pocket
PWY-5989: stearate biosynthesis II (bacteria and plants)	0	FALSE	FALSE	FALSE	FALSE	0.0441799	0	No	PPDmean	pocket
PWY-6121: 5-aminoimidazole ribonucleotide biosynthesis I	0	FALSE	FALSE	FALSE	FALSE	0.0872411	0	No	PPDmean	pocket
PWY-6122: 5-aminoimidazole ribonucleotide biosynthesis II	0	FALSE	FALSE	FALSE	FALSE	0.0708503	0	No	PPDmean	pocket
PWY-6123: inosine-5'-phosphate biosynthesis I	0	FALSE	FALSE	FALSE	FALSE	0.132705	0	No	PPDmean	pocket
PWY-6124: inosine-5'-phosphate biosynthesis II	0	FALSE	FALSE	FALSE	FALSE	0.187686	0	No	PPDmean	pocket
PWY-6125: superpathway of guanosine nucleotides de novo biosynthesis II	0	FALSE	FALSE	FALSE	FALSE	-0.0213463	0	No	PPDmean	pocket
PWY-6126: superpathway of adenosine nucleotides de novo biosynthesis II	0	FALSE	FALSE	FALSE	FALSE	0.0266275	0	No	PPDmean	pocket
PWY-6147: 6-hydroxymethyl-dihydropterin diphosphate biosynthesis I	0	FALSE	FALSE	FALSE	FALSE	0.065777	0	No	PPDmean	pocket
PWY-6151: S-adenosyl-L-methionine cycle I	0	FALSE	FALSE	FALSE	FALSE	0.0746747	0	No	PPDmean	pocket
PWY-6163: chorismate biosynthesis from 3-dehydroquinate	0	FALSE	FALSE	FALSE	FALSE	0.0550631	0	No	PPDmean	pocket
PWY-6168: flavin biosynthesis III (fungi)	0	FALSE	FALSE	FALSE	FALSE	0.059087	0	No	PPDmean	pocket
PWY-621: sucrose degradation III (sucrose invertase)	0	FALSE	FALSE	FALSE	FALSE	-0.185777	0	No	PPDmean	pocket
PWY-6270: isoprene biosynthesis I	0	FALSE	FALSE	FALSE	FALSE	-0.024245	0	No	PPDmean	pocket
PWY-6277: superpathway of 5-aminoimidazole ribonucleotide biosynthesis	0	FALSE	FALSE	FALSE	FALSE	0.0708503	0	No	PPDmean	pocket
PWY-6282: palmitoleate biosynthesis I (from (5Z)-dodec-5-enoate)	0	FALSE	FALSE	FALSE	FALSE	0.0563726	0	No	PPDmean	pocket
PWY-6317: galactose degradation I (Leloir pathway)	0	FALSE	FALSE	FALSE	FALSE	0.115865	0	No	PPDmean	pocket
PWY-6353: purine nucleotides degradation II (aerobic)	0	FALSE	FALSE	FALSE	FALSE	0.436548	0	No	PPDmean	pocket
PWY-6385: peptidoglycan biosynthesis III (mycobacteria)	0	FALSE	FALSE	FALSE	FALSE	0.0796086	0	No	PPDmean	pocket
PWY-6386: UDP-N-acetylmuramoyl-pentapeptide biosynthesis II (lysine-containing)	0	FALSE	FALSE	FALSE	FALSE	0.118533	0	No	PPDmean	pocket
PWY-6387: UDP-N-acetylmuramoyl-pentapeptide biosynthesis I (meso-diaminopimelate containing)	0	FALSE	FALSE	FALSE	FALSE	0.120696	0	No	PPDmean	pocket
PWY-6519: 8-amino-7-oxononanoate biosynthesis I	0	FALSE	FALSE	FALSE	FALSE	0.277277	0	No	PPDmean	pocket
PWY-6527: stachyose degradation	0	FALSE	FALSE	FALSE	FALSE	0.179248	0	No	PPDmean	pocket
PWY-6545: pyrimidine deoxyribonucleotides de novo biosynthesis III	0	FALSE	FALSE	FALSE	FALSE	-0.00728861	0	No	PPDmean	pocket
PWY-6608: guanosine nucleotides degradation III	0	FALSE	FALSE	FALSE	FALSE	0.222316	0	No	PPDmean	pocket
PWY-6609: adenine and adenosine salvage III	0	FALSE	FALSE	FALSE	FALSE	0.0934188	0	No	PPDmean	pocket
PWY-6700: queuosine biosynthesis	0	FALSE	FALSE	FALSE	FALSE	0.232235	0	No	PPDmean	pocket
PWY-6703: preQ0 biosynthesis	0	FALSE	FALSE	FALSE	FALSE	0.155052	0	No	PPDmean	pocket
PWY-6737: starch degradation V	0	FALSE	FALSE	FALSE	FALSE	0.137055	0	No	PPDmean	pocket
PWY-6897: thiamin salvage II	0	FALSE	FALSE	FALSE	FALSE	0.0203682	0	No	PPDmean	pocket
PWY-6936: seleno-amino acid biosynthesis	0	FALSE	FALSE	FALSE	FALSE	-0.0458346	0	No	PPDmean	pocket
PWY-7111: pyruvate fermentation to isobutanol (engineered)	0	FALSE	FALSE	FALSE	FALSE	-0.0233505	0	No	PPDmean	pocket
PWY-7117: C4 photosynthetic carbon assimilation cycle, PEPCK type	0	FALSE	FALSE	FALSE	FALSE	0.347011	0	No	PPDmean	pocket
PWY-7184: pyrimidine deoxyribonucleotides de novo biosynthesis I	0	FALSE	FALSE	FALSE	FALSE	-0.015568	0	No	PPDmean	pocket
PWY-7187: pyrimidine deoxyribonucleotides de novo biosynthesis II	0	FALSE	FALSE	FALSE	FALSE	0.0478609	0	No	PPDmean	pocket
PWY-7197: pyrimidine deoxyribonucleotide phosphorylation	0	FALSE	FALSE	FALSE	FALSE	-0.0758921	0	No	PPDmean	pocket
PWY-7199: pyrimidine deoxyribonucleosides salvage	0	FALSE	FALSE	FALSE	FALSE	0.322628	0	No	PPDmean	pocket
PWY-7208: superpathway of pyrimidine nucleobases salvage	0	FALSE	FALSE	FALSE	FALSE	-0.0190773	0	No	PPDmean	pocket
PWY-7219: adenosine ribonucleotides de novo biosynthesis	0	FALSE	FALSE	FALSE	FALSE	0.0978789	0	No	PPDmean	pocket
PWY-7220: adenosine deoxyribonucleotides de novo biosynthesis II	0	FALSE	FALSE	FALSE	FALSE	-0.0212984	0	No	PPDmean	pocket
PWY-7221: guanosine ribonucleotides de novo biosynthesis	0	FALSE	FALSE	FALSE	FALSE	0.0997812	0	No	PPDmean	pocket
PWY-7222: guanosine deoxyribonucleotides de novo biosynthesis II	0	FALSE	FALSE	FALSE	FALSE	-0.0212984	0	No	PPDmean	pocket
PWY-7228: superpathway of guanosine nucleotides de novo biosynthesis I	0	FALSE	FALSE	FALSE	FALSE	-0.0166076	0	No	PPDmean	pocket
PWY-7229: superpathway of adenosine nucleotides de novo biosynthesis I	0	FALSE	FALSE	FALSE	FALSE	0.0483645	0	No	PPDmean	pocket
PWY-7234: inosine-5'-phosphate biosynthesis III	0	FALSE	FALSE	FALSE	FALSE	0.0682773	0	No	PPDmean	pocket
PWY-724: superpathway of L-lysine, L-threonine and L-methionine biosynthesis II	0	FALSE	FALSE	FALSE	FALSE	-0.00318656	0	No	PPDmean	pocket
PWY-7279: aerobic respiration II (cytochrome c) (yeast)	0	FALSE	FALSE	FALSE	FALSE	-0.26391	0	No	PPDmean	pocket
PWY-7282: 4-amino-2-methyl-5-phosphomethylpyrimidine biosynthesis (yeast)	0	FALSE	FALSE	FALSE	FALSE	0.0245388	0	No	PPDmean	pocket
PWY-7357: thiamin formation from pyrithiamine and oxythiamine (yeast)	0	FALSE	FALSE	FALSE	FALSE	0.000373209	0	No	PPDmean	pocket
PWY-7383: anaerobic energy metabolism (invertebrates, cytosol)	0	FALSE	FALSE	FALSE	FALSE	-0.022409	0	No	PPDmean	pocket
PWY-7388: octanoyl-[acyl-carrier protein] biosynthesis (mitochondria, yeast)	0	FALSE	FALSE	FALSE	FALSE	0.00912864	0	No	PPDmean	pocket
PWY-7400: L-arginine biosynthesis IV (archaebacteria)	0	FALSE	FALSE	FALSE	FALSE	-0.0308729	0	No	PPDmean	pocket
PWY-7539: 6-hydroxymethyl-dihydropterin diphosphate biosynthesis III (Chlamydia)	0	FALSE	FALSE	FALSE	FALSE	-0.0479913	0	No	PPDmean	pocket
PWY-7560: methylerythritol phosphate pathway II	0	FALSE	FALSE	FALSE	FALSE	-0.0355959	0	No	PPDmean	pocket
PWY-7663: gondoate biosynthesis (anaerobic)	0	FALSE	FALSE	FALSE	FALSE	0.156393	0	No	PPDmean	pocket
PWY-7664: oleate biosynthesis IV (anaerobic)	0	FALSE	FALSE	FALSE	FALSE	0.0635398	0	No	PPDmean	pocket
PWY-841: superpathway of purine nucleotides de novo biosynthesis I	0	FALSE	FALSE	FALSE	FALSE	0.115781	0	No	PPDmean	pocket
PWY0-1061: superpathway of L-alanine biosynthesis	0	FALSE	FALSE	FALSE	FALSE	-0.547549	0	No	PPDmean	pocket
PWY0-1261: anhydromuropeptides recycling	0	FALSE	FALSE	FALSE	FALSE	0.148146	0	No	PPDmean	pocket
PWY0-1296: purine ribonucleosides degradation	0	FALSE	FALSE	FALSE	FALSE	0.0651218	0	No	PPDmean	pocket
PWY0-1297: superpathway of purine deoxyribonucleosides degradation	0	FALSE	FALSE	FALSE	FALSE	0.0135331	0	No	PPDmean	pocket
PWY0-1319: CDP-diacylglycerol biosynthesis II	0	FALSE	FALSE	FALSE	FALSE	0.200675	0	No	PPDmean	pocket
PWY0-1479: tRNA processing	0	FALSE	FALSE	FALSE	FALSE	0.154	0	No	PPDmean	pocket
PWY0-1586: peptidoglycan maturation (meso-diaminopimelate containing)	0	FALSE	FALSE	FALSE	FALSE	-0.103719	0	No	PPDmean	pocket
PWY0-162: superpathway of pyrimidine ribonucleotides de novo biosynthesis	0	FALSE	FALSE	FALSE	FALSE	-0.0949608	0	No	PPDmean	pocket
PWY0-166: superpathway of pyrimidine deoxyribonucleotides de novo biosynthesis (E. coli)	0	FALSE	FALSE	FALSE	FALSE	0.030161	0	No	PPDmean	pocket
PWY0-781: aspartate superpathway	0	FALSE	FALSE	FALSE	FALSE	-0.0783783	0	No	PPDmean	pocket
PWY0-845: superpathway of pyridoxal 5'-phosphate biosynthesis and salvage	0	FALSE	FALSE	FALSE	FALSE	0.0653115	0	No	PPDmean	pocket
PWY0-862: (5Z)-dodec-5-enoate biosynthesis	0	FALSE	FALSE	FALSE	FALSE	0.0557334	0	No	PPDmean	pocket
PWY4FS-7: phosphatidylglycerol biosynthesis I (plastidic)	0	FALSE	FALSE	FALSE	FALSE	0.237223	0	No	PPDmean	pocket
PWY4FS-8: phosphatidylglycerol biosynthesis II (non-plastidic)	0	FALSE	FALSE	FALSE	FALSE	0.237265	0	No	PPDmean	pocket
PWY66-400: glycolysis VI (metazoan)	0	FALSE	FALSE	FALSE	FALSE	-0.278196	0	No	PPDmean	pocket
PWY66-409: superpathway of purine nucleotide salvage	0	FALSE	FALSE	FALSE	FALSE	0.0102706	0	No	PPDmean	pocket
PWY66-422: D-galactose degradation V (Leloir pathway)	0	FALSE	FALSE	FALSE	FALSE	0.162444	0	No	PPDmean	pocket
PWYG-321: mycolate biosynthesis	0	FALSE	FALSE	FALSE	FALSE	0.0639788	0	No	PPDmean	pocket
PYRIDNUCSYN-PWY: NAD biosynthesis I (from aspartate)	0	FALSE	FALSE	FALSE	FALSE	0.385261	0	No	PPDmean	pocket
PYRIDOXSYN-PWY: pyridoxal 5'-phosphate biosynthesis I	0	FALSE	FALSE	FALSE	FALSE	0.107199	0	No	PPDmean	pocket
RIBOSYN2-PWY: flavin biosynthesis I (bacteria and plants)	0	FALSE	FALSE	FALSE	FALSE	0.153569	0	No	PPDmean	pocket
SER-GLYSYN-PWY: superpathway of L-serine and glycine biosynthesis I	0	FALSE	FALSE	FALSE	FALSE	0.0833874	0	No	PPDmean	pocket
SO4ASSIM-PWY: sulfate reduction I (assimilatory)	0	FALSE	FALSE	FALSE	FALSE	0.0734457	0	No	PPDmean	pocket
SULFATE-CYS-PWY: superpathway of sulfate assimilation and cysteine biosynthesis	0	FALSE	FALSE	FALSE	FALSE	0.109571	0	No	PPDmean	pocket
TCA: TCA cycle I (prokaryotic)	0	FALSE	FALSE	FALSE	FALSE	0.0950749	0	No	PPDmean	pocket
THISYNARA-PWY: superpathway of thiamin diphosphate biosynthesis III (eukaryotes)	0	FALSE	FALSE	FALSE	FALSE	0.134403	0	No	PPDmean	pocket
THRESYN-PWY: superpathway of L-threonine biosynthesis	0	FALSE	FALSE	FALSE	FALSE	-0.0147146	0	No	PPDmean	pocket
TRNA-CHARGING-PWY: tRNA charging	0	FALSE	FALSE	FALSE	FALSE	0.228929	0	No	PPDmean	pocket
TRPSYN-PWY: L-tryptophan biosynthesis	0	FALSE	FALSE	FALSE	FALSE	-0.272969	0	No	PPDmean	pocket
UDPNAGSYN-PWY: UDP-N-acetyl-D-glucosamine biosynthesis I	0	FALSE	FALSE	FALSE	FALSE	0.0817901	0	No	PPDmean	pocket
VALSYN-PWY: L-valine biosynthesis	0	FALSE	FALSE	FALSE	FALSE	-0.0306819	0	No	PPDmean	pocket
PWY-6353: purine nucleotides degradation II (aerobic)	Inf	TRUE	TRUE	TRUE	TRUE	0.401998	176	Yes	PPDdeepest	saliva
1CMET2-PWY: N10-formyl-tetrahydrofolate biosynthesis	0	FALSE	FALSE	FALSE	FALSE	0.121825	0	No	PPDdeepest	saliva
ANAEROFRUCAT-PWY: homolactic fermentation	0	FALSE	FALSE	FALSE	FALSE	0.0625024	0	No	PPDdeepest	saliva
ANAGLYCOLYSIS-PWY: glycolysis III (from glucose)	0	FALSE	FALSE	FALSE	FALSE	-0.00372563	0	No	PPDdeepest	saliva
ARGSYN-PWY: L-arginine biosynthesis I (via L-ornithine)	0	FALSE	FALSE	FALSE	FALSE	-0.0146425	0	No	PPDdeepest	saliva
ARGSYNBSUB-PWY: L-arginine biosynthesis II (acetyl cycle)	0	FALSE	FALSE	FALSE	FALSE	-0.0659604	0	No	PPDdeepest	saliva
ARO-PWY: chorismate biosynthesis I	0	FALSE	FALSE	FALSE	FALSE	-0.0797976	0	No	PPDdeepest	saliva
ASPASN-PWY: superpathway of L-aspartate and L-asparagine biosynthesis	0	FALSE	FALSE	FALSE	FALSE	-0.116547	0	No	PPDdeepest	saliva
BIOTIN-BIOSYNTHESIS-PWY: biotin biosynthesis I	0	FALSE	FALSE	FALSE	FALSE	0.297867	0	No	PPDdeepest	saliva
BRANCHED-CHAIN-AA-SYN-PWY: superpathway of branched amino acid biosynthesis	0	FALSE	FALSE	FALSE	FALSE	-0.113311	0	No	PPDdeepest	saliva
CALVIN-PWY: Calvin-Benson-Bassham cycle	0	FALSE	FALSE	FALSE	FALSE	-0.0402227	0	No	PPDdeepest	saliva
CITRULBIO-PWY: L-citrulline biosynthesis	0	FALSE	FALSE	FALSE	FALSE	0.226444	0	No	PPDdeepest	saliva
COA-PWY-1: coenzyme A biosynthesis II (mammalian)	0	FALSE	FALSE	FALSE	FALSE	-0.0686782	0	No	PPDdeepest	saliva
COA-PWY: coenzyme A biosynthesis I	0	FALSE	FALSE	FALSE	FALSE	-0.0400741	0	No	PPDdeepest	saliva
COBALSYN-PWY: adenosylcobalamin salvage from cobinamide I	0	FALSE	FALSE	FALSE	FALSE	0.0836178	0	No	PPDdeepest	saliva
COMPLETE-ARO-PWY: superpathway of aromatic amino acid biosynthesis	0	FALSE	FALSE	FALSE	FALSE	-0.0822159	0	No	PPDdeepest	saliva
DAPLYSINESYN-PWY: L-lysine biosynthesis I	0	FALSE	FALSE	FALSE	FALSE	-0.118209	0	No	PPDdeepest	saliva
DENOVOPURINE2-PWY: superpathway of purine nucleotides de novo biosynthesis II	0	FALSE	FALSE	FALSE	FALSE	-0.0580596	0	No	PPDdeepest	saliva
DTDPRHAMSYN-PWY: dTDP-L-rhamnose biosynthesis I	0	FALSE	FALSE	FALSE	FALSE	-0.125812	0	No	PPDdeepest	saliva
FASYN-ELONG-PWY: fatty acid elongation -- saturated	0	FALSE	FALSE	FALSE	FALSE	0.00925492	0	No	PPDdeepest	saliva
FASYN-INITIAL-PWY: superpathway of fatty acid biosynthesis initiation (E. coli)	0	FALSE	FALSE	FALSE	FALSE	0.00690843	0	No	PPDdeepest	saliva
GLCMANNANAUT-PWY: superpathway of N-acetylglucosamine, N-acetylmannosamine and N-acetylneuraminate degradation	0	FALSE	FALSE	FALSE	FALSE	0.168098	0	No	PPDdeepest	saliva
GLUCONEO-PWY: gluconeogenesis I	0	FALSE	FALSE	FALSE	FALSE	0.0751502	0	No	PPDdeepest	saliva
GLUTORN-PWY: L-ornithine biosynthesis	0	FALSE	FALSE	FALSE	FALSE	0.0360588	0	No	PPDdeepest	saliva
GLYCOGENSYNTH-PWY: glycogen biosynthesis I (from ADP-D-Glucose)	0	FALSE	FALSE	FALSE	FALSE	0.0770088	0	No	PPDdeepest	saliva
GLYCOLYSIS-E-D: superpathway of glycolysis and Entner-Doudoroff	0	FALSE	FALSE	FALSE	FALSE	-0.0130368	0	No	PPDdeepest	saliva
GLYCOLYSIS: glycolysis I (from glucose 6-phosphate)	0	FALSE	FALSE	FALSE	FALSE	0.101056	0	No	PPDdeepest	saliva
HEME-BIOSYNTHESIS-II: heme biosynthesis I (aerobic)	0	FALSE	FALSE	FALSE	FALSE	-0.0838197	0	No	PPDdeepest	saliva
HEMESYN2-PWY: heme biosynthesis II (anaerobic)	0	FALSE	FALSE	FALSE	FALSE	-0.0178347	0	No	PPDdeepest	saliva
HEXITOLDEGSUPER-PWY: superpathway of hexitol degradation (bacteria)	0	FALSE	FALSE	FALSE	FALSE	0.083188	0	No	PPDdeepest	saliva
HISDEG-PWY: L-histidine degradation I	0	FALSE	FALSE	FALSE	FALSE	0.114037	0	No	PPDdeepest	saliva
HISTSYN-PWY: L-histidine biosynthesis	0	FALSE	FALSE	FALSE	FALSE	-0.00803894	0	No	PPDdeepest	saliva
HOMOSER-METSYN-PWY: L-methionine biosynthesis I	0	FALSE	FALSE	FALSE	FALSE	0.107374	0	No	PPDdeepest	saliva
HSERMETANA-PWY: L-methionine biosynthesis III	0	FALSE	FALSE	FALSE	FALSE	0.0558458	0	No	PPDdeepest	saliva
ILEUSYN-PWY: L-isoleucine biosynthesis I (from threonine)	0	FALSE	FALSE	FALSE	FALSE	-0.0937407	0	No	PPDdeepest	saliva
LACTOSECAT-PWY: lactose and galactose degradation I	0	FALSE	FALSE	FALSE	FALSE	0.111366	0	No	PPDdeepest	saliva
MET-SAM-PWY: superpathway of S-adenosyl-L-methionine biosynthesis	0	FALSE	FALSE	FALSE	FALSE	0.100803	0	No	PPDdeepest	saliva
METSYN-PWY: L-homoserine and L-methionine biosynthesis	0	FALSE	FALSE	FALSE	FALSE	0.0912901	0	No	PPDdeepest	saliva
NAGLIPASYN-PWY: lipid IVA biosynthesis	0	FALSE	FALSE	FALSE	FALSE	-0.0156891	0	No	PPDdeepest	saliva
NONMEVIPP-PWY: methylerythritol phosphate pathway I	0	FALSE	FALSE	FALSE	FALSE	-0.0998748	0	No	PPDdeepest	saliva
NONOXIPENT-PWY: pentose phosphate pathway (non-oxidative branch)	0	FALSE	FALSE	FALSE	FALSE	-0.0506057	0	No	PPDdeepest	saliva
OANTIGEN-PWY: O-antigen building blocks biosynthesis (E. coli)	0	FALSE	FALSE	FALSE	FALSE	0.0236679	0	No	PPDdeepest	saliva
P108-PWY: pyruvate fermentation to propanoate I	0	FALSE	FALSE	FALSE	FALSE	0.220419	0	No	PPDdeepest	saliva
P163-PWY: L-lysine fermentation to acetate and butanoate	0	FALSE	FALSE	FALSE	FALSE	0.318307	0	No	PPDdeepest	saliva
P164-PWY: purine nucleobases degradation I (anaerobic)	0	FALSE	FALSE	FALSE	FALSE	-0.0465676	0	No	PPDdeepest	saliva
P185-PWY: formaldehyde assimilation III (dihydroxyacetone cycle)	0	FALSE	FALSE	FALSE	FALSE	0.0737446	0	No	PPDdeepest	saliva
P4-PWY: superpathway of L-lysine, L-threonine and L-methionine biosynthesis I	0	FALSE	FALSE	FALSE	FALSE	0.0305461	0	No	PPDdeepest	saliva
P441-PWY: superpathway of N-acetylneuraminate degradation	0	FALSE	FALSE	FALSE	FALSE	0.179388	0	No	PPDdeepest	saliva
PANTO-PWY: phosphopantothenate biosynthesis I	0	FALSE	FALSE	FALSE	FALSE	-0.12707	0	No	PPDdeepest	saliva
PANTOSYN-PWY: pantothenate and coenzyme A biosynthesis I	0	FALSE	FALSE	FALSE	FALSE	-0.0582427	0	No	PPDdeepest	saliva
PENTOSE-P-PWY: pentose phosphate pathway	0	FALSE	FALSE	FALSE	FALSE	-0.0732691	0	No	PPDdeepest	saliva
PEPTIDOGLYCANSYN-PWY: peptidoglycan biosynthesis I (meso-diaminopimelate containing)	0	FALSE	FALSE	FALSE	FALSE	-0.0978047	0	No	PPDdeepest	saliva
PHOSLIPSYN-PWY: superpathway of phospholipid biosynthesis I (bacteria)	0	FALSE	FALSE	FALSE	FALSE	0.031922	0	No	PPDdeepest	saliva
PWY-1042: glycolysis IV (plant cytosol)	0	FALSE	FALSE	FALSE	FALSE	-0.00125876	0	No	PPDdeepest	saliva
PWY-1269: CMP-3-deoxy-D-manno-octulosonate biosynthesis I	0	FALSE	FALSE	FALSE	FALSE	0.0407096	0	No	PPDdeepest	saliva
PWY-2941: L-lysine biosynthesis II	0	FALSE	FALSE	FALSE	FALSE	-0.0518405	0	No	PPDdeepest	saliva
PWY-2942: L-lysine biosynthesis III	0	FALSE	FALSE	FALSE	FALSE	-0.105486	0	No	PPDdeepest	saliva
PWY-3001: superpathway of L-isoleucine biosynthesis I	0	FALSE	FALSE	FALSE	FALSE	-0.111321	0	No	PPDdeepest	saliva
PWY-3781: aerobic respiration I (cytochrome c)	0	FALSE	FALSE	FALSE	FALSE	-0.0122273	0	No	PPDdeepest	saliva
PWY-3841: folate transformations II	0	FALSE	FALSE	FALSE	FALSE	0.131633	0	No	PPDdeepest	saliva
PWY-4242: pantothenate and coenzyme A biosynthesis III	0	FALSE	FALSE	FALSE	FALSE	-0.0230833	0	No	PPDdeepest	saliva
PWY-4981: L-proline biosynthesis II (from arginine)	0	FALSE	FALSE	FALSE	FALSE	0.0401843	0	No	PPDdeepest	saliva
PWY-5030: L-histidine degradation III	0	FALSE	FALSE	FALSE	FALSE	0.113537	0	No	PPDdeepest	saliva
PWY-5097: L-lysine biosynthesis VI	0	FALSE	FALSE	FALSE	FALSE	-0.101129	0	No	PPDdeepest	saliva
PWY-5100: pyruvate fermentation to acetate and lactate II	0	FALSE	FALSE	FALSE	FALSE	-0.115531	0	No	PPDdeepest	saliva
PWY-5103: L-isoleucine biosynthesis III	0	FALSE	FALSE	FALSE	FALSE	-0.118015	0	No	PPDdeepest	saliva
PWY-5154: L-arginine biosynthesis III (via N-acetyl-L-citrulline)	0	FALSE	FALSE	FALSE	FALSE	-0.116499	0	No	PPDdeepest	saliva
PWY-5173: superpathway of acetyl-CoA biosynthesis	0	FALSE	FALSE	FALSE	FALSE	-0.127067	0	No	PPDdeepest	saliva
PWY-5188: tetrapyrrole biosynthesis I (from glutamate)	0	FALSE	FALSE	FALSE	FALSE	-0.102743	0	No	PPDdeepest	saliva
PWY-5189: tetrapyrrole biosynthesis II (from glycine)	0	FALSE	FALSE	FALSE	FALSE	-0.109096	0	No	PPDdeepest	saliva
PWY-5345: superpathway of L-methionine biosynthesis (by sulfhydrylation)	0	FALSE	FALSE	FALSE	FALSE	-0.00774935	0	No	PPDdeepest	saliva
PWY-5347: superpathway of L-methionine biosynthesis (transsulfuration)	0	FALSE	FALSE	FALSE	FALSE	0.0769648	0	No	PPDdeepest	saliva
PWY-5484: glycolysis II (from fructose 6-phosphate)	0	FALSE	FALSE	FALSE	FALSE	0.118734	0	No	PPDdeepest	saliva
PWY-5659: GDP-mannose biosynthesis	0	FALSE	FALSE	FALSE	FALSE	0.0401667	0	No	PPDdeepest	saliva
PWY-5667: CDP-diacylglycerol biosynthesis I	0	FALSE	FALSE	FALSE	FALSE	-0.12525	0	No	PPDdeepest	saliva
PWY-5686: UMP biosynthesis	0	FALSE	FALSE	FALSE	FALSE	-0.0911438	0	No	PPDdeepest	saliva
PWY-5695: urate biosynthesis/inosine 5'-phosphate degradation	0	FALSE	FALSE	FALSE	FALSE	0.056511	0	No	PPDdeepest	saliva
PWY-5791: 1,4-dihydroxy-2-naphthoate biosynthesis II (plants)	0	FALSE	FALSE	FALSE	FALSE	0.230033	0	No	PPDdeepest	saliva
PWY-5837: 1,4-dihydroxy-2-naphthoate biosynthesis I	0	FALSE	FALSE	FALSE	FALSE	0.230033	0	No	PPDdeepest	saliva
PWY-5840: superpathway of menaquinol-7 biosynthesis	0	FALSE	FALSE	FALSE	FALSE	-0.0982485	0	No	PPDdeepest	saliva
PWY-5897: superpathway of menaquinol-11 biosynthesis	0	FALSE	FALSE	FALSE	FALSE	0.245812	0	No	PPDdeepest	saliva
PWY-5898: superpathway of menaquinol-12 biosynthesis	0	FALSE	FALSE	FALSE	FALSE	0.245812	0	No	PPDdeepest	saliva
PWY-5899: superpathway of menaquinol-13 biosynthesis	0	FALSE	FALSE	FALSE	FALSE	0.245812	0	No	PPDdeepest	saliva
PWY-5918: superpathay of heme biosynthesis from glutamate	0	FALSE	FALSE	FALSE	FALSE	-0.0902354	0	No	PPDdeepest	saliva
PWY-5920: superpathway of heme biosynthesis from glycine	0	FALSE	FALSE	FALSE	FALSE	-0.104511	0	No	PPDdeepest	saliva
PWY-5971: palmitate biosynthesis II (bacteria and plants)	0	FALSE	FALSE	FALSE	FALSE	0.157425	0	No	PPDdeepest	saliva
PWY-5973: cis-vaccenate biosynthesis	0	FALSE	FALSE	FALSE	FALSE	0.0259303	0	No	PPDdeepest	saliva
PWY-5989: stearate biosynthesis II (bacteria and plants)	0	FALSE	FALSE	FALSE	FALSE	0.025592	0	No	PPDdeepest	saliva
PWY-6121: 5-aminoimidazole ribonucleotide biosynthesis I	0	FALSE	FALSE	FALSE	FALSE	-0.104035	0	No	PPDdeepest	saliva
PWY-6122: 5-aminoimidazole ribonucleotide biosynthesis II	0	FALSE	FALSE	FALSE	FALSE	-0.105267	0	No	PPDdeepest	saliva
PWY-6123: inosine-5'-phosphate biosynthesis I	0	FALSE	FALSE	FALSE	FALSE	-0.0153302	0	No	PPDdeepest	saliva
PWY-6124: inosine-5'-phosphate biosynthesis II	0	FALSE	FALSE	FALSE	FALSE	-0.00451445	0	No	PPDdeepest	saliva
PWY-6125: superpathway of guanosine nucleotides de novo biosynthesis II	0	FALSE	FALSE	FALSE	FALSE	-0.0960035	0	No	PPDdeepest	saliva
PWY-6126: superpathway of adenosine nucleotides de novo biosynthesis II	0	FALSE	FALSE	FALSE	FALSE	-0.113998	0	No	PPDdeepest	saliva
PWY-6147: 6-hydroxymethyl-dihydropterin diphosphate biosynthesis I	0	FALSE	FALSE	FALSE	FALSE	-0.0612292	0	No	PPDdeepest	saliva
PWY-6151: S-adenosyl-L-methionine cycle I	0	FALSE	FALSE	FALSE	FALSE	-0.109114	0	No	PPDdeepest	saliva
PWY-6163: chorismate biosynthesis from 3-dehydroquinate	0	FALSE	FALSE	FALSE	FALSE	-0.0824124	0	No	PPDdeepest	saliva
PWY-6168: flavin biosynthesis III (fungi)	0	FALSE	FALSE	FALSE	FALSE	-0.0463002	0	No	PPDdeepest	saliva
PWY-621: sucrose degradation III (sucrose invertase)	0	FALSE	FALSE	FALSE	FALSE	-0.0514118	0	No	PPDdeepest	saliva
PWY-6270: isoprene biosynthesis I	0	FALSE	FALSE	FALSE	FALSE	-0.00571375	0	No	PPDdeepest	saliva
PWY-6277: superpathway of 5-aminoimidazole ribonucleotide biosynthesis	0	FALSE	FALSE	FALSE	FALSE	-0.105267	0	No	PPDdeepest	saliva
PWY-6282: palmitoleate biosynthesis I (from (5Z)-dodec-5-enoate)	0	FALSE	FALSE	FALSE	FALSE	0.00880729	0	No	PPDdeepest	saliva
PWY-6317: galactose degradation I (Leloir pathway)	0	FALSE	FALSE	FALSE	FALSE	0.0205493	0	No	PPDdeepest	saliva
PWY-6385: peptidoglycan biosynthesis III (mycobacteria)	0	FALSE	FALSE	FALSE	FALSE	-0.0920976	0	No	PPDdeepest	saliva
PWY-6386: UDP-N-acetylmuramoyl-pentapeptide biosynthesis II (lysine-containing)	0	FALSE	FALSE	FALSE	FALSE	-0.0914473	0	No	PPDdeepest	saliva
PWY-6387: UDP-N-acetylmuramoyl-pentapeptide biosynthesis I (meso-diaminopimelate containing)	0	FALSE	FALSE	FALSE	FALSE	-0.0883518	0	No	PPDdeepest	saliva
PWY-6471: peptidoglycan biosynthesis IV (Enterococcus faecium)	0	FALSE	FALSE	FALSE	FALSE	0.0720759	0	No	PPDdeepest	saliva
PWY-6519: 8-amino-7-oxononanoate biosynthesis I	0	FALSE	FALSE	FALSE	FALSE	0.273704	0	No	PPDdeepest	saliva
PWY-6527: stachyose degradation	0	FALSE	FALSE	FALSE	FALSE	0.0326305	0	No	PPDdeepest	saliva
PWY-6545: pyrimidine deoxyribonucleotides de novo biosynthesis III	0	FALSE	FALSE	FALSE	FALSE	0.240114	0	No	PPDdeepest	saliva
PWY-6608: guanosine nucleotides degradation III	0	FALSE	FALSE	FALSE	FALSE	-0.183871	0	No	PPDdeepest	saliva
PWY-6609: adenine and adenosine salvage III	0	FALSE	FALSE	FALSE	FALSE	-0.040356	0	No	PPDdeepest	saliva
PWY-6628: superpathway of L-phenylalanine biosynthesis	0	FALSE	FALSE	FALSE	FALSE	0.199847	0	No	PPDdeepest	saliva
PWY-6700: queuosine biosynthesis	0	FALSE	FALSE	FALSE	FALSE	0.0113355	0	No	PPDdeepest	saliva
PWY-6703: preQ0 biosynthesis	0	FALSE	FALSE	FALSE	FALSE	0.0387575	0	No	PPDdeepest	saliva
PWY-6737: starch degradation V	0	FALSE	FALSE	FALSE	FALSE	0.0553774	0	No	PPDdeepest	saliva
PWY-6897: thiamin salvage II	0	FALSE	FALSE	FALSE	FALSE	-0.0136847	0	No	PPDdeepest	saliva
PWY-6901: superpathway of glucose and xylose degradation	0	FALSE	FALSE	FALSE	FALSE	-0.0549348	0	No	PPDdeepest	saliva
PWY-6936: seleno-amino acid biosynthesis	0	FALSE	FALSE	FALSE	FALSE	-0.125716	0	No	PPDdeepest	saliva
PWY-7111: pyruvate fermentation to isobutanol (engineered)	0	FALSE	FALSE	FALSE	FALSE	-0.0905295	0	No	PPDdeepest	saliva
PWY-7117: C4 photosynthetic carbon assimilation cycle, PEPCK type	0	FALSE	FALSE	FALSE	FALSE	0.0118494	0	No	PPDdeepest	saliva
PWY-7184: pyrimidine deoxyribonucleotides de novo biosynthesis I	0	FALSE	FALSE	FALSE	FALSE	-0.0866352	0	No	PPDdeepest	saliva
PWY-7187: pyrimidine deoxyribonucleotides de novo biosynthesis II	0	FALSE	FALSE	FALSE	FALSE	-0.145157	0	No	PPDdeepest	saliva
PWY-7197: pyrimidine deoxyribonucleotide phosphorylation	0	FALSE	FALSE	FALSE	FALSE	-0.0877564	0	No	PPDdeepest	saliva
PWY-7199: pyrimidine deoxyribonucleosides salvage	0	FALSE	FALSE	FALSE	FALSE	0.0620021	0	No	PPDdeepest	saliva
PWY-7208: superpathway of pyrimidine nucleobases salvage	0	FALSE	FALSE	FALSE	FALSE	-0.11338	0	No	PPDdeepest	saliva
PWY-7219: adenosine ribonucleotides de novo biosynthesis	0	FALSE	FALSE	FALSE	FALSE	-0.109712	0	No	PPDdeepest	saliva
PWY-7220: adenosine deoxyribonucleotides de novo biosynthesis II	0	FALSE	FALSE	FALSE	FALSE	-0.110801	0	No	PPDdeepest	saliva
PWY-7221: guanosine ribonucleotides de novo biosynthesis	0	FALSE	FALSE	FALSE	FALSE	-0.0857492	0	No	PPDdeepest	saliva
PWY-7222: guanosine deoxyribonucleotides de novo biosynthesis II	0	FALSE	FALSE	FALSE	FALSE	-0.110801	0	No	PPDdeepest	saliva
PWY-7228: superpathway of guanosine nucleotides de novo biosynthesis I	0	FALSE	FALSE	FALSE	FALSE	-0.0871036	0	No	PPDdeepest	saliva
PWY-7229: superpathway of adenosine nucleotides de novo biosynthesis I	0	FALSE	FALSE	FALSE	FALSE	-0.112596	0	No	PPDdeepest	saliva
PWY-7234: inosine-5'-phosphate biosynthesis III	0	FALSE	FALSE	FALSE	FALSE	-0.0223997	0	No	PPDdeepest	saliva
PWY-724: superpathway of L-lysine, L-threonine and L-methionine biosynthesis II	0	FALSE	FALSE	FALSE	FALSE	-0.100038	0	No	PPDdeepest	saliva
PWY-7279: aerobic respiration II (cytochrome c) (yeast)	0	FALSE	FALSE	FALSE	FALSE	0.0129648	0	No	PPDdeepest	saliva
PWY-7282: 4-amino-2-methyl-5-phosphomethylpyrimidine biosynthesis (yeast)	0	FALSE	FALSE	FALSE	FALSE	0.0686484	0	No	PPDdeepest	saliva
PWY-7357: thiamin formation from pyrithiamine and oxythiamine (yeast)	0	FALSE	FALSE	FALSE	FALSE	-0.0384828	0	No	PPDdeepest	saliva
PWY-7383: anaerobic energy metabolism (invertebrates, cytosol)	0	FALSE	FALSE	FALSE	FALSE	-0.141332	0	No	PPDdeepest	saliva
PWY-7388: octanoyl-[acyl-carrier protein] biosynthesis (mitochondria, yeast)	0	FALSE	FALSE	FALSE	FALSE	0.00101022	0	No	PPDdeepest	saliva
PWY-7400: L-arginine biosynthesis IV (archaebacteria)	0	FALSE	FALSE	FALSE	FALSE	-0.0116217	0	No	PPDdeepest	saliva
PWY-7539: 6-hydroxymethyl-dihydropterin diphosphate biosynthesis III (Chlamydia)	0	FALSE	FALSE	FALSE	FALSE	-0.118034	0	No	PPDdeepest	saliva
PWY-7560: methylerythritol phosphate pathway II	0	FALSE	FALSE	FALSE	FALSE	0.00773607	0	No	PPDdeepest	saliva
PWY-7663: gondoate biosynthesis (anaerobic)	0	FALSE	FALSE	FALSE	FALSE	0.00624608	0	No	PPDdeepest	saliva
PWY-7664: oleate biosynthesis IV (anaerobic)	0	FALSE	FALSE	FALSE	FALSE	0.00887947	0	No	PPDdeepest	saliva
PWY-841: superpathway of purine nucleotides de novo biosynthesis I	0	FALSE	FALSE	FALSE	FALSE	-0.017617	0	No	PPDdeepest	saliva
PWY0-1061: superpathway of L-alanine biosynthesis	0	FALSE	FALSE	FALSE	FALSE	0.0461979	0	No	PPDdeepest	saliva
PWY0-1261: anhydromuropeptides recycling	0	FALSE	FALSE	FALSE	FALSE	-0.0131782	0	No	PPDdeepest	saliva
PWY0-1296: purine ribonucleosides degradation	0	FALSE	FALSE	FALSE	FALSE	0.0995994	0	No	PPDdeepest	saliva
PWY0-1297: superpathway of purine deoxyribonucleosides degradation	0	FALSE	FALSE	FALSE	FALSE	0.117976	0	No	PPDdeepest	saliva
PWY0-1319: CDP-diacylglycerol biosynthesis II	0	FALSE	FALSE	FALSE	FALSE	-0.128069	0	No	PPDdeepest	saliva
PWY0-1415: superpathway of heme biosynthesis from uroporphyrinogen-III	0	FALSE	FALSE	FALSE	FALSE	-0.0962863	0	No	PPDdeepest	saliva
PWY0-1479: tRNA processing	0	FALSE	FALSE	FALSE	FALSE	-0.0780701	0	No	PPDdeepest	saliva
PWY0-1586: peptidoglycan maturation (meso-diaminopimelate containing)	0	FALSE	FALSE	FALSE	FALSE	0.0411725	0	No	PPDdeepest	saliva
PWY0-162: superpathway of pyrimidine ribonucleotides de novo biosynthesis	0	FALSE	FALSE	FALSE	FALSE	-0.146263	0	No	PPDdeepest	saliva
PWY0-166: superpathway of pyrimidine deoxyribonucleotides de novo biosynthesis (E. coli)	0	FALSE	FALSE	FALSE	FALSE	-0.0936612	0	No	PPDdeepest	saliva
PWY0-781: aspartate superpathway	0	FALSE	FALSE	FALSE	FALSE	0.0612966	0	No	PPDdeepest	saliva
PWY0-845: superpathway of pyridoxal 5'-phosphate biosynthesis and salvage	0	FALSE	FALSE	FALSE	FALSE	0.0436229	0	No	PPDdeepest	saliva
PWY0-862: (5Z)-dodec-5-enoate biosynthesis	0	FALSE	FALSE	FALSE	FALSE	0.00833563	0	No	PPDdeepest	saliva
PWY4FS-7: phosphatidylglycerol biosynthesis I (plastidic)	0	FALSE	FALSE	FALSE	FALSE	0.0164892	0	No	PPDdeepest	saliva
PWY4FS-8: phosphatidylglycerol biosynthesis II (non-plastidic)	0	FALSE	FALSE	FALSE	FALSE	0.0173572	0	No	PPDdeepest	saliva
PWY66-399: gluconeogenesis III	0	FALSE	FALSE	FALSE	FALSE	0.245075	0	No	PPDdeepest	saliva
PWY66-400: glycolysis VI (metazoan)	0	FALSE	FALSE	FALSE	FALSE	0.033096	0	No	PPDdeepest	saliva
PWY66-409: superpathway of purine nucleotide salvage	0	FALSE	FALSE	FALSE	FALSE	0.0744513	0	No	PPDdeepest	saliva
PWY66-422: D-galactose degradation V (Leloir pathway)	0	FALSE	FALSE	FALSE	FALSE	0.0186739	0	No	PPDdeepest	saliva
PWYG-321: mycolate biosynthesis	0	FALSE	FALSE	FALSE	FALSE	-0.0840383	0	No	PPDdeepest	saliva
PYRIDNUCSYN-PWY: NAD biosynthesis I (from aspartate)	0	FALSE	FALSE	FALSE	FALSE	0.0339891	0	No	PPDdeepest	saliva
PYRIDOXSYN-PWY: pyridoxal 5'-phosphate biosynthesis I	0	FALSE	FALSE	FALSE	FALSE	0.0411113	0	No	PPDdeepest	saliva
RIBOSYN2-PWY: flavin biosynthesis I (bacteria and plants)	0	FALSE	FALSE	FALSE	FALSE	-0.0083962	0	No	PPDdeepest	saliva
SER-GLYSYN-PWY: superpathway of L-serine and glycine biosynthesis I	0	FALSE	FALSE	FALSE	FALSE	-0.0793517	0	No	PPDdeepest	saliva
SO4ASSIM-PWY: sulfate reduction I (assimilatory)	0	FALSE	FALSE	FALSE	FALSE	0.055446	0	No	PPDdeepest	saliva
SULFATE-CYS-PWY: superpathway of sulfate assimilation and cysteine biosynthesis	0	FALSE	FALSE	FALSE	FALSE	0.0837537	0	No	PPDdeepest	saliva
TCA: TCA cycle I (prokaryotic)	0	FALSE	FALSE	FALSE	FALSE	0.0223559	0	No	PPDdeepest	saliva
THISYNARA-PWY: superpathway of thiamin diphosphate biosynthesis III (eukaryotes)	0	FALSE	FALSE	FALSE	FALSE	-0.0206829	0	No	PPDdeepest	saliva
THRESYN-PWY: superpathway of L-threonine biosynthesis	0	FALSE	FALSE	FALSE	FALSE	-0.0999465	0	No	PPDdeepest	saliva
TRNA-CHARGING-PWY: tRNA charging	0	FALSE	FALSE	FALSE	FALSE	-0.0840106	0	No	PPDdeepest	saliva
TRPSYN-PWY: L-tryptophan biosynthesis	0	FALSE	FALSE	FALSE	FALSE	0.0157026	0	No	PPDdeepest	saliva
UDPNAGSYN-PWY: UDP-N-acetyl-D-glucosamine biosynthesis I	0	FALSE	FALSE	FALSE	FALSE	0.0889668	0	No	PPDdeepest	saliva
VALSYN-PWY: L-valine biosynthesis	0	FALSE	FALSE	FALSE	FALSE	-0.0937407	0	No	PPDdeepest	saliva
BIOTIN-BIOSYNTHESIS-PWY: biotin biosynthesis I	Inf	TRUE	TRUE	TRUE	TRUE	0.243916	153	Yes	PPDmean	saliva
CITRULBIO-PWY: L-citrulline biosynthesis	Inf	TRUE	TRUE	TRUE	TRUE	0.569233	153	Yes	PPDmean	saliva
GLCMANNANAUT-PWY: superpathway of N-acetylglucosamine, N-acetylmannosamine and N-acetylneuraminate degradation	Inf	TRUE	TRUE	TRUE	TRUE	0.138704	153	Yes	PPDmean	saliva
GLUCONEO-PWY: gluconeogenesis I	Inf	TRUE	TRUE	TRUE	TRUE	0.0286842	153	Yes	PPDmean	saliva
P163-PWY: L-lysine fermentation to acetate and butanoate	Inf	TRUE	TRUE	TRUE	TRUE	0.19326	153	Yes	PPDmean	saliva
P441-PWY: superpathway of N-acetylneuraminate degradation	Inf	TRUE	TRUE	TRUE	TRUE	0.254461	153	Yes	PPDmean	saliva
PWY-5345: superpathway of L-methionine biosynthesis (by sulfhydrylation)	Inf	TRUE	TRUE	TRUE	TRUE	0.0324614	153	Yes	PPDmean	saliva
PWY-5791: 1,4-dihydroxy-2-naphthoate biosynthesis II (plants)	Inf	TRUE	TRUE	TRUE	TRUE	0.227701	153	Yes	PPDmean	saliva
PWY-5837: 1,4-dihydroxy-2-naphthoate biosynthesis I	Inf	TRUE	TRUE	TRUE	TRUE	0.227701	153	Yes	PPDmean	saliva
PWY-5840: superpathway of menaquinol-7 biosynthesis	Inf	TRUE	TRUE	TRUE	TRUE	-0.208122	153	Yes	PPDmean	saliva
PWY-5897: superpathway of menaquinol-11 biosynthesis	Inf	TRUE	TRUE	TRUE	TRUE	0.26248	153	Yes	PPDmean	saliva
PWY-5898: superpathway of menaquinol-12 biosynthesis	Inf	TRUE	TRUE	TRUE	TRUE	0.26248	153	Yes	PPDmean	saliva
PWY-5899: superpathway of menaquinol-13 biosynthesis	Inf	TRUE	TRUE	TRUE	TRUE	0.26248	153	Yes	PPDmean	saliva
PWY-5920: superpathway of heme biosynthesis from glycine	Inf	TRUE	TRUE	TRUE	TRUE	0.0112003	153	Yes	PPDmean	saliva
PWY-5971: palmitate biosynthesis II (bacteria and plants)	Inf	TRUE	TRUE	TRUE	TRUE	0.0114768	153	Yes	PPDmean	saliva
PWY-6353: purine nucleotides degradation II (aerobic)	Inf	TRUE	TRUE	TRUE	TRUE	0.269258	153	Yes	PPDmean	saliva
PWY-6471: peptidoglycan biosynthesis IV (Enterococcus faecium)	Inf	TRUE	TRUE	TRUE	TRUE	0.164695	153	Yes	PPDmean	saliva
PWY-6519: 8-amino-7-oxononanoate biosynthesis I	Inf	TRUE	TRUE	TRUE	TRUE	0.205879	153	Yes	PPDmean	saliva
PWY-6545: pyrimidine deoxyribonucleotides de novo biosynthesis III	Inf	TRUE	TRUE	TRUE	TRUE	0.285104	153	Yes	PPDmean	saliva
PWY-6628: superpathway of L-phenylalanine biosynthesis	Inf	TRUE	TRUE	TRUE	TRUE	0.142314	153	Yes	PPDmean	saliva
PWY0-1415: superpathway of heme biosynthesis from uroporphyrinogen-III	Inf	TRUE	TRUE	TRUE	TRUE	0.013727	153	Yes	PPDmean	saliva
PWY0-1479: tRNA processing	Inf	TRUE	TRUE	TRUE	TRUE	0.120195	153	Yes	PPDmean	saliva
PWY66-399: gluconeogenesis III	Inf	TRUE	TRUE	TRUE	TRUE	0.324142	153	Yes	PPDmean	saliva
PWYG-321: mycolate biosynthesis	Inf	TRUE	TRUE	TRUE	TRUE	-0.0818734	153	Yes	PPDmean	saliva
1CMET2-PWY: N10-formyl-tetrahydrofolate biosynthesis	0	FALSE	FALSE	FALSE	FALSE	0.0826995	0	No	PPDmean	saliva
ANAEROFRUCAT-PWY: homolactic fermentation	0	FALSE	FALSE	FALSE	FALSE	0.0658737	0	No	PPDmean	saliva
ANAGLYCOLYSIS-PWY: glycolysis III (from glucose)	0	FALSE	FALSE	FALSE	FALSE	-0.0449816	0	No	PPDmean	saliva
ARGSYN-PWY: L-arginine biosynthesis I (via L-ornithine)	0	FALSE	FALSE	FALSE	FALSE	-0.00160471	0	No	PPDmean	saliva
ARGSYNBSUB-PWY: L-arginine biosynthesis II (acetyl cycle)	0	FALSE	FALSE	FALSE	FALSE	-0.0633688	0	No	PPDmean	saliva
ARO-PWY: chorismate biosynthesis I	0	FALSE	FALSE	FALSE	FALSE	-0.113053	0	No	PPDmean	saliva
ASPASN-PWY: superpathway of L-aspartate and L-asparagine biosynthesis	0	FALSE	FALSE	FALSE	FALSE	-0.187519	0	No	PPDmean	saliva
BRANCHED-CHAIN-AA-SYN-PWY: superpathway of branched amino acid biosynthesis	0	FALSE	FALSE	FALSE	FALSE	-0.171127	0	No	PPDmean	saliva
CALVIN-PWY: Calvin-Benson-Bassham cycle	0	FALSE	FALSE	FALSE	FALSE	-0.064027	0	No	PPDmean	saliva
COA-PWY-1: coenzyme A biosynthesis II (mammalian)	0	FALSE	FALSE	FALSE	FALSE	-0.0962129	0	No	PPDmean	saliva
COA-PWY: coenzyme A biosynthesis I	0	FALSE	FALSE	FALSE	FALSE	-0.0419995	0	No	PPDmean	saliva
COBALSYN-PWY: adenosylcobalamin salvage from cobinamide I	0	FALSE	FALSE	FALSE	FALSE	0.197799	0	No	PPDmean	saliva
COMPLETE-ARO-PWY: superpathway of aromatic amino acid biosynthesis	0	FALSE	FALSE	FALSE	FALSE	-0.113561	0	No	PPDmean	saliva
DAPLYSINESYN-PWY: L-lysine biosynthesis I	0	FALSE	FALSE	FALSE	FALSE	-0.142403	0	No	PPDmean	saliva
DENOVOPURINE2-PWY: superpathway of purine nucleotides de novo biosynthesis II	0	FALSE	FALSE	FALSE	FALSE	-0.116222	0	No	PPDmean	saliva
DTDPRHAMSYN-PWY: dTDP-L-rhamnose biosynthesis I	0	FALSE	FALSE	FALSE	FALSE	-0.141426	0	No	PPDmean	saliva
FASYN-ELONG-PWY: fatty acid elongation -- saturated	0	FALSE	FALSE	FALSE	FALSE	0.0690895	0	No	PPDmean	saliva
FASYN-INITIAL-PWY: superpathway of fatty acid biosynthesis initiation (E. coli)	0	FALSE	FALSE	FALSE	FALSE	0.0671826	0	No	PPDmean	saliva
GLUTORN-PWY: L-ornithine biosynthesis	0	FALSE	FALSE	FALSE	FALSE	0.121001	0	No	PPDmean	saliva
GLYCOGENSYNTH-PWY: glycogen biosynthesis I (from ADP-D-Glucose)	0	FALSE	FALSE	FALSE	FALSE	0.117278	0	No	PPDmean	saliva
GLYCOLYSIS-E-D: superpathway of glycolysis and Entner-Doudoroff	0	FALSE	FALSE	FALSE	FALSE	0.173519	0	No	PPDmean	saliva
GLYCOLYSIS: glycolysis I (from glucose 6-phosphate)	0	FALSE	FALSE	FALSE	FALSE	0.125382	0	No	PPDmean	saliva
HEME-BIOSYNTHESIS-II: heme biosynthesis I (aerobic)	0	FALSE	FALSE	FALSE	FALSE	-0.0488722	0	No	PPDmean	saliva
HEMESYN2-PWY: heme biosynthesis II (anaerobic)	0	FALSE	FALSE	FALSE	FALSE	-0.016065	0	No	PPDmean	saliva
HEXITOLDEGSUPER-PWY: superpathway of hexitol degradation (bacteria)	0	FALSE	FALSE	FALSE	FALSE	0.210124	0	No	PPDmean	saliva
HISDEG-PWY: L-histidine degradation I	0	FALSE	FALSE	FALSE	FALSE	0.0950715	0	No	PPDmean	saliva
HISTSYN-PWY: L-histidine biosynthesis	0	FALSE	FALSE	FALSE	FALSE	0.0302	0	No	PPDmean	saliva
HOMOSER-METSYN-PWY: L-methionine biosynthesis I	0	FALSE	FALSE	FALSE	FALSE	0.132932	0	No	PPDmean	saliva
HSERMETANA-PWY: L-methionine biosynthesis III	0	FALSE	FALSE	FALSE	FALSE	0.0584982	0	No	PPDmean	saliva
ILEUSYN-PWY: L-isoleucine biosynthesis I (from threonine)	0	FALSE	FALSE	FALSE	FALSE	-0.1483	0	No	PPDmean	saliva
LACTOSECAT-PWY: lactose and galactose degradation I	0	FALSE	FALSE	FALSE	FALSE	0.0902779	0	No	PPDmean	saliva
MET-SAM-PWY: superpathway of S-adenosyl-L-methionine biosynthesis	0	FALSE	FALSE	FALSE	FALSE	0.126373	0	No	PPDmean	saliva
METSYN-PWY: L-homoserine and L-methionine biosynthesis	0	FALSE	FALSE	FALSE	FALSE	0.114303	0	No	PPDmean	saliva
NAGLIPASYN-PWY: lipid IVA biosynthesis	0	FALSE	FALSE	FALSE	FALSE	-0.0490827	0	No	PPDmean	saliva
NONMEVIPP-PWY: methylerythritol phosphate pathway I	0	FALSE	FALSE	FALSE	FALSE	-0.126645	0	No	PPDmean	saliva
[truncated: 119 more rows]

## Sheet: Table S9
Beta	Pval	Biomarker	Taxa	Tissue
[truncated: 70 more rows]

## Sheet: Table S10
Beta	Pval	Biomarker	Taxa	Source
[truncated: 30 more rows]

[truncated: 2 more sheets: Table S11, Index]
